# Supplementary material for: Diet Induced Obesity Alters Intestinal Cytoplasmic Lipid Droplet Morphology and Proteome in the Postprandial Response to Dietary Fat
Source: Front Physiol. 2019 Mar 5;10:180. doi: 10.3389/fphys.2019.00180 (PMC6413465; doi:10.3389/fphys.2019.00180)
Supplement: Table S1 — Proteins identified in tandem mass spectrometry analysis of isolated CLDs from lean and DIO mice. Proteins are categorized by general function based on GO term classification. [file Table_1.XLSX]

## Sheet: Complete proteome
Label free quantitation of identified proteins
Lean					DIO					Protein Identification
Lean 1	Lean 2	Lean 3	Lean 4	Lean 5	DIO 1	DIO 2	DIO 3	DIO 4	DIO 5	Uniprot ID	Protein names	Gene names	Function Associated with GO term
22.4056	NaN	22.7673	21.632	NaN	22.653	21.6089	NaN	21.5068	NaN	Q8C2Q8	ATP synthase subunit gamma	Atp5c1	ATP Synthesis
24.1605	22.8167	23.6648	22.7527	NaN	23.4798	22.0876	21.9282	22.6581	22.9306	P56135	ATP synthase subunit f, mitochondrial	Atp5j2	ATP Synthesis
24.107	21.8286	22.8951	22.2392	21.9117	23.2243	21.2829	21.815	21.9285	22.3575	Q5EBI8	ATP synthase subunit e, mitochondrial	Atp5k	ATP Synthesis
24.4626	22.4566	24.4433	23.1714	22.0391	24.7194	22.4709	22.1882	22.8268	23.1306	Q9DB20	ATP synthase subunit O, mitochondrial	Atp5o	ATP Synthesis
NaN	21.847	21.5555	21.1857	22.1474	21.1257	21.7599	21.941	NaN	21.6412	P50516	V-type proton ATPase catalytic subunit A	Atp6v1a	ATP Synthesis
NaN	NaN	NaN	20.258	21.4346	NaN	20.6439	20.4645	20.4107	20.518	P62814	V-type proton ATPase subunit B, brain isoform	Atp6v1b2	ATP Synthesis
NaN	NaN	NaN	NaN	NaN	NaN	20.9	20.8138	NaN	20.8622	P50518	V-type proton ATPase subunit E 1	Atp6v1e1	ATP Synthesis
22.2661	NaN	20.2749	NaN	NaN	20.636	19.4674	18.7069	19.9478	19.5849	F6SFF5	Ubiquinone biosynthesis protein COQ9, mitochondrial	Coq9	ATP Synthesis
24.6505	23.7125	25.4982	23.456	NaN	24.8753	23.554	22.7619	22.9234	24.0678	P19783	Cytochrome c oxidase subunit 4 isoform 1, mitochondrial	Cox4i1	ATP Synthesis
24.4778	23.5853	23.6505	23.1447	NaN	24.5797	23.3914	22.7968	24.4989	23.8377	P12787	Cytochrome c oxidase subunit 5A, mitochondrial	Cox5a	ATP Synthesis
22.5873	22.4571	23.4324	21.2617	NaN	22.3055	20.9969	NaN	22.0229	21.249	P19536	Cytochrome c oxidase subunit 5B, mitochondrial	Cox5b	ATP Synthesis
NaN	NaN	NaN	NaN	NaN	22.447	21.7752	NaN	NaN	21.8968	P43024	Cytochrome c oxidase subunit 6A1, mitochondrial	Cox6a1	ATP Synthesis
24.4941	22.5285	21.7769	22.8097	22.167	24.2642	21.81	22.067	22.4679	23.3671	Q56A15	Cytochrome c, somatic	Cycs	ATP Synthesis
22.3206	NaN	22.0033	21.4725	NaN	22.6989	21.35	NaN	21.1924	21.1816	Q62425	NADH dehydrogenase [ubiquinone] 1 alpha subcomplex subunit 4	Ndufa4	ATP Synthesis
NaN	NaN	22.1337	21.2691	NaN	21.312	NaN	20.7824	21.4338	NaN	Q9D6J6	NADH dehydrogenase [ubiquinone] flavoprotein 2, mitochondrial	Ndufv2	ATP Synthesis
23.9343	22.5148	24.6461	23.5197	NaN	24.9562	23.1853	22.633	23.1086	23.8747	Q9CZ13	Cytochrome b-c1 complex subunit 1, mitochondrial	Uqcrc1	ATP Synthesis
24.0309	23.2864	24.5777	23.6571	NaN	23.8846	22.2862	22.4809	23.1161	23.1129	Q9DB77	Cytochrome b-c1 complex subunit 2, mitochondrial	Uqcrc2	ATP Synthesis
24.9178	22.2036	22.6137	23.8484	22.3486	24.8185	23.6089	22.7055	23.5333	23.4092	Q99KI0	Aconitate hydratase, mitochondrial	Aco2	Carbohydrate Metabolism
21.2937	NaN	NaN	NaN	NaN	20.7401	21.3422	20.777	22.215	NaN	Q9JII6	Alcohol dehydrogenase [NADP(+)]	Akr1a1	Carbohydrate Metabolism
21.8562	NaN	22.212	23.2533	NaN	23.7324	23.3623	24.3111	NaN	23.1934	Q8QZR3	Carboxylesterase 2a	Ces2a	Carbohydrate Metabolism
NaN	NaN	20.9573	21.2177	NaN	21.1577	20.4807	20.631	NaN	20.916	Q3UG68	Dolichyl-diphosphooligosaccharide--protein glycosyltransferase 48 kDa subunit	Ddost	Carbohydrate Metabolism
22.2697	NaN	22.6499	22.8971	23.0664	22.7742	23.6477	23.4069	NaN	22.9294	Q9D1Q6	Endoplasmic reticulum resident protein 44	Erp44	Carbohydrate Metabolism
24.3098	NaN	23.0298	23.2494	22.4277	23.1214	22.6196	22.3157	22.8244	22.9591	Q4KML7	Ezrin	Ezr	Carbohydrate Metabolism
22.4829	23.9666	23.4458	24.0447	24.0439	23.9441	23.6256	24.2162	22.4371	23.177	Q8BHN3	Neutral alpha-glucosidase AB	Ganab	Carbohydrate Metabolism
24.5521	24.7592	24.3625	24.6536	24.6396	23.9775	25.0653	24.2343	24.7774	24.1933	P16858	Glyceraldehyde-3-phosphate dehydrogenase	Gapdh	Carbohydrate Metabolism
21.1727	21.4033	22.0566	23.568	24.1574	20.9053	22.1894	21.2845	21.3589	22.1304	P47856	Glutamine--fructose-6-phosphate aminotransferase [isomerizing] 1	Gfpt1	Carbohydrate Metabolism
24.5117	22.7952	23.6027	23.612	22.4314	24.1528	22.7816	22.2817	22.3571	22.4405	P26443	Glutamate dehydrogenase 1, mitochondrial	Glud1	Carbohydrate Metabolism
22.0978	NaN	NaN	22.1236	NaN	22.183	20.6898	NaN	NaN	21.3293	Q64521	Glycerol-3-phosphate dehydrogenase, mitochondrial	Gpd2	Carbohydrate Metabolism
21.0446	NaN	22.3331	21.6471	NaN	21.1472	NaN	NaN	NaN	20.6003	Q91W97	Putative hexokinase HKDC1	Hkdc1	Carbohydrate Metabolism
25.7287	25.837	26.1165	25.5034	26.1923	25.7735	25.8221	25.3924	25.8497	25.3514	Q3ULM1	Heat shock cognate 71 kDa protein	Hspa8	Carbohydrate Metabolism
22.1094	NaN	22.1566	22.3364	22.0176	NaN	21.9651	22.0067	NaN	22.0255	Q3TZ78	Uncharacterized protein	Lct	Carbohydrate Metabolism
20.9136	NaN	NaN	21.3688	NaN	20.0992	NaN	20.9334	23.3403	NaN	Q564E2	L-lactate dehydrogenase	Ldha	Carbohydrate Metabolism
NaN	21.4993	21.1891	21.0944	21.1215	21.1017	21.669	21.4684	NaN	NaN	Q544T7	Mannosyl-oligosaccharide 1,2-alpha-mannosidase IA	Man1a	Carbohydrate Metabolism
21.5303	21.9173	21.356	22.0111	21.2164	21.426	22.5832	21.9471	22.8715	20.9329	P14152	Malate dehydrogenase, cytoplasmic	Mdh1	Carbohydrate Metabolism
26.9392	24.0889	24.2605	26.1115	24.4887	26.9148	25.8201	24.8936	25.5197	25.8189	P08249	Malate dehydrogenase, mitochondrial	Mdh2	Carbohydrate Metabolism
24.032	22.7198	23.0799	23.1546	22.9231	21.8918	22.6796	21.8997	NaN	22.8288	B5THE2	Maltase-glucoamylase	Mgam	Carbohydrate Metabolism
20.669	20.8717	22.386	22.2379	21.0098	21.5321	20.6045	22.2572	21.0679	21.1107	Q6ZQI3	Malectin	Mlec	Carbohydrate Metabolism
21.6408	NaN	21.0575	21.0395	NaN	20.6808	NaN	NaN	20.7646	20.6941	Q3TIU7	NADH-ubiquinone oxidoreductase 75 kDa subunit, mitochondrial	Ndufs1	Carbohydrate Metabolism
NaN	20.7158	20.5702	20.0695	NaN	20.4409	NaN	NaN	20.6846	NaN	Q9WUA3	6-phosphofructokinase type C	Pfkp	Carbohydrate Metabolism
21.2047	NaN	NaN	NaN	NaN	NaN	21.8547	21.0329	22.4298	NaN	Q6NWV5	Phosphoglycerate mutase 1	Pgam1	Carbohydrate Metabolism
21.1848	21.9203	21.321	21.7074	22.3635	NaN	21.8263	21.4354	23.3262	NaN	P09411	Phosphoglycerate kinase 1	Pgk1	Carbohydrate Metabolism
22.0762	NaN	22.0515	21.6617	22.1851	21.256	22.996	21.3147	23.0127	21.3192	P52480	Pyruvate kinase PKM	Pkm	Carbohydrate Metabolism
22.1422	NaN	NaN	21.8072	NaN	20.7438	21.4129	20.9438	21.0898	21.2958	Q3V0K9	Plastin-1	Pls1	Carbohydrate Metabolism
21.4501	NaN	22.4873	22.9649	22.7155	22.3574	22.0217	22.8705	21.3721	21.7907	Q3U518	Glucosidase 2 subunit beta	Prkcsh	Carbohydrate Metabolism
22.4384	22.4015	24.1704	23.3822	22.6928	23.2157	22.3389	23.2581	21.7675	23.0319	Q5RKP4	Dolichyl-diphosphooligosaccharide--protein glycosyltransferase subunit 1	Rpn1	Carbohydrate Metabolism
NaN	NaN	21.943	22.2729	21.5199	22.4693	21.4028	22.0012	NaN	21.6005	Q61833	Dolichyl-diphosphooligosaccharide--protein glycosyltransferase subunit 2	Rpn2	Carbohydrate Metabolism
23.9456	22.4438	23.6629	23.3301	NaN	23.48	22.2014	21.945	22.7327	22.9942	Q8K2B3	Succinate dehydrogenase [ubiquinone] flavoprotein subunit, mitochondrial	Sdha	Carbohydrate Metabolism
21.0242	NaN	20.9006	20.7675	NaN	21.8276	NaN	20.4181	NaN	20.6804	Q0QEZ4	Succinate dehydrogenase [ubiquinone] iron-sulfur subunit, mitochondrial	Sdhb	Carbohydrate Metabolism
25.5284	24.3446	25.054	24.7027	24.5456	24.726	24.4269	24.6899	23.8635	24.7134	F8VQM5	Sucrase isomaltase	Sis	Carbohydrate Metabolism
NaN	NaN	20.5768	21.6028	21.8521	NaN	20.722	20.629	20.86	21.2059	P14246	Solute carrier family 2, facilitated glucose transporter member 2	Slc2a2	Carbohydrate Metabolism
23.1355	23.9722	24.3026	24.1805	25.1864	23.4554	24.5502	24.5776	23.1365	24.9218	P10852	4F2 cell-surface antigen heavy chain	Slc3a2	Carbohydrate Metabolism
23.0416	23.2891	23.1234	NaN	23.4536	22.5922	23.2667	NaN	23.5078	23.051	Q01853	Transitional endoplasmic reticulum ATPase	Vcp	Carbohydrate Metabolism
26.1042	25.6056	24.4227	24.8482	25.8145	24.841	24.9436	24.5028	25.9147	24.5315	Q8CEJ4	Villin-1	Vil1	Carbohydrate Metabolism
23.7254	NaN	21.5639	22.3345	21.4349	23.6582	22.1228	21.869	22.4614	22.4975	Q8QZT1	Acetyl-CoA acetyltransferase, mitochondrial	Acat1	Cell Structure/Organization
23.6598	NaN	NaN	23.1808	NaN	24.5318	24.4521	23.903	23.2698	24.2865	Q3UBP6	Uncharacterized protein	Actb	Cell Structure/Organization
28.4501	27.8699	27.5442	27.0628	27.2527	27.7524	28.0195	27.2156	27.8226	27.7729	Q4KL81	Actin, cytoplasmic 2	Actg1	Cell Structure/Organization
24.4208	21.5578	22.2497	24.0346	NaN	23.4929	24.0413	23.4021	23.7803	23.9803	Q9QZ83	Actin, cytoplasmic 2	Actg1	Cell Structure/Organization
22.5567	22.7269	NaN	21.8409	22.9438	21.4776	22.7131	22.0957	23.1307	NaN	Q3ULT2	Alpha-actinin-4	Actn4	Cell Structure/Organization
23.489	22.1062	23.6689	25.3374	21.6942	23.2839	20.9859	21.7243	24.9844	22.3453	E9Q616	AHNAK nucleoprotein	Ahnak	Cell Structure/Organization
22.8626	21.2835	22.6051	21.3896	NaN	22.0969	21.1776	NaN	NaN	21.3511	B1AU25	Apoptosis-inducing factor 1, mitochondrial	Aifm1	Cell Structure/Organization
21.2399	24.6658	22.677	24.2348	24.9452	21.8734	25.1118	24.6857	21.9412	24.2383	Q546G4	Serum albumin	Alb	Cell Structure/Organization
23.0171	NaN	22.1369	22.1151	NaN	22.837	21.8123	NaN	21.6635	21.788	Q9Z110	Delta-1-pyrroline-5-carboxylate synthase	Aldh18a1	Cell Structure/Organization
25.2215	24.97	24.2434	25.8	26.7214	24.7567	25.4941	25.8556	24.1616	25.6341	Q545P0	Sodium/potassium-transporting ATPase subunit beta-1	Atp1b1	Cell Structure/Organization
21.7071	22.8907	23.3898	23.1985	21.9582	22.905	21.5429	22.5218	21.5026	21.2508	Q61335	B-cell receptor-associated protein 31	Bcap31	Cell Structure/Organization
25.1779	25.2792	25.9726	25.9259	25.4202	25.2052	25.2243	25.0239	24.3936	24.5684	Q3UWP8	Calreticulin	Calr	Cell Structure/Organization
20.7752	NaN	NaN	NaN	NaN	20.6293	20.6188	20.7954	NaN	20.5125	Q3UVJ2	Adenylyl cyclase-associated protein	Cap1	Cell Structure/Organization
NaN	NaN	NaN	21.3351	21.842	NaN	21.5575	21.5178	NaN	21.4058	Q4KML8	Cadherin-1	Cdh1	Cell Structure/Organization
22.1503	22.3027	21.2254	21.8182	NaN	21.8861	NaN	NaN	23.0288	NaN	Q544Y7	Cofilin-1	Cfl1	Cell Structure/Organization
20.7542	NaN	NaN	19.7276	NaN	20.2529	20.0213	19.9091	20.029	NaN	Q9WUM4	Coronin-1C	Coro1c	Cell Structure/Organization
24.2205	23.6469	23.7541	23.331	24.2646	23.4593	24.0549	24.0058	23.5787	23.9564	Q545R0	Catenin alpha-1	Ctnna1	Cell Structure/Organization
23.0388	NaN	23.2154	21.9991	21.5629	22.2057	23.1684	22.8605	22.6013	23.3258	Q3UZT7	Catenin beta-1	Ctnnb1	Cell Structure/Organization
19.6877	NaN	NaN	19.7636	NaN	19.7708	NaN	19.4574	NaN	19.7707	B9EKE9	ATP-dependent RNA helicase DDX3X	Ddx3x	Cell Structure/Organization
21.004	NaN	21.9309	20.8034	NaN	22.121	21.0233	21.0937	NaN	21.349	Q9JHU4	Cytoplasmic dynein 1 heavy chain 1	Dync1h1	Cell Structure/Organization
21.7731	22.1482	21.4187	22.6068	22.9011	21.0862	22.5524	21.658	23.3495	21.091	Q5FW97	Alpha-enolase	Eno1	Cell Structure/Organization
23.41	23.4927	23.4462	23.5961	24.4643	23.2158	24.4112	24.3689	23.7247	24.6682	A7YY80	Band 4.1-like protein 3	Epb4.1l3	Cell Structure/Organization
22.6693	NaN	23.4967	24.0552	23.6197	23.1262	24.8569	24.4737	23.2108	24.9304	Q99JW5	Epithelial cell adhesion molecule	Epcam	Cell Structure/Organization
20.3709	NaN	21.5726	19.7974	20.3434	20.331	20.0303	NaN	20.3152	19.9776	Q99K30	Epidermal growth factor receptor kinase substrate 8-like protein 2	Eps8l2	Cell Structure/Organization
19.8307	NaN	20.2187	20.3484	NaN	18.8577	NaN	19.4439	19.6139	18.0153	Q9CQ92	Mitochondrial fission 1 protein	Fis1	Cell Structure/Organization
21.645	NaN	NaN	20.6974	NaN	21.2471	21.0073	NaN	21.3453	21.5419	F6SVV1	40S ribosomal protein S7	Gm9493	Cell Structure/Organization
25.0522	23.3362	NaN	21.4463	22.9662	23.394	23.4758	23.4591	23.6356	23.9901	Q5SZA3	Histone H1.2	Hist1h1c	Cell Structure/Organization
28.8685	25.0255	24.8963	25.385	25.9851	26.7019	26.967	27.3911	26.0909	28.0574	A0JLV3	Histone H2B	Hist1h2bj	Cell Structure/Organization
29.7647	25.6398	26.1927	25.4452	26.1963	27.277	27.8838	27.953	26.6422	28.6637	P62806	Histone H4	Hist1h4a	Cell Structure/Organization
25.3601	24.8011	25.1812	25.1347	25.1288	25.3463	25.3046	25.1466	24.1846	24.7939	Q91V38	Endoplasmin	Hsp90b1	Cell Structure/Organization
20.4326	NaN	21.8647	NaN	20.0646	21.3133	20	20.2641	NaN	20.6402	Q61768	Kinesin-1 heavy chain	Kif5b	Cell Structure/Organization
22.1471	21.8981	22.2209	21.1532	NaN	22.3386	20.1616	20.8642	23.0716	NaN	Q8R3D5	Ladinin-1	Lad1	Cell Structure/Organization
22.8158	NaN	22.6619	NaN	NaN	20.6101	20.8669	NaN	21.0957	20.6603	Q9Z2I0	LETM1 and EF-hand domain-containing protein 1, mitochondrial	Letm1	Cell Structure/Organization
21.8281	NaN	20.3733	21.6966	20.9064	20.2315	20.3438	20.4702	21.2695	20.6995	Q9ERG0	LIM domain and actin-binding protein 1	Lima1	Cell Structure/Organization
21.8786	23.1591	23.4007	23.3332	23.1051	23.2999	23.3871	23.5051	NaN	23.102	Q9D0F3	Protein ERGIC-53	Lman1	Cell Structure/Organization
23.0142	NaN	NaN	NaN	NaN	21.4946	21.6369	21.7591	NaN	22.2423	P48678	Prelamin-A/C	Lmna	Cell Structure/Organization
22.5281	NaN	NaN	23.5531	NaN	24.0443	23.1936	23.804	22.2372	23.0367	Q3TF84	Leucine-rich repeat-containing protein 59	Lrrc59	Cell Structure/Organization
23.9697	NaN	21.5287	20.9907	NaN	22.3246	21.1578	21.1062	21.9795	21.3176	Q9D279	Mitotic interactor and substrate of PLK1	Misp	Cell Structure/Organization
26.6998	24.6314	26.0696	24.6237	24.7533	25.6492	25.2293	24.9641	25.4769	25.4455	Q6URW6	Myosin-14	Myh14	Cell Structure/Organization
26.1212	24.8256	26.1554	24.2197	24.0513	25.4148	24.9069	24.9227	25.5219	25.2537	Q8VDD5	Myosin-9	Myh9	Cell Structure/Organization
NaN	NaN	21.7938	21.0693	NaN	22.4248	21.8114	21.5147	21.3848	22.4157	Q9D6E6	Myosin regulatory light chain 12B	Myl12a	Cell Structure/Organization
24.1023	23.2792	23.5349	22.4741	23.0234	23.6722	23.024	23.0054	23.7522	22.8961	Q642K0	Myosin light polypeptide 6	Myl6	Cell Structure/Organization
23.3056	22.4753	22.594	23.076	21.8126	23.4911	22.7001	22.6406	21.8298	23.0993	O88329	Unconventional myosin-Ia	Myo1a	Cell Structure/Organization
20.8648	NaN	NaN	NaN	NaN	21.1869	20.4862	20.2734	NaN	20.4213	E9Q175	Unconventional myosin-VI	Myo6	Cell Structure/Organization
23.0486	NaN	21.5743	22.2242	NaN	22.2473	21.7921	NaN	22.3701	NaN	Q8R1A8	Ornithine carbamoyltransferase, mitochondrial	Otc	Cell Structure/Organization
21.856	20.8861	20.9231	20.5762	21.1148	21.5609	20.628	20.8787	21.0893	21.0257	E9Q3W4	Plectin	Plec	Cell Structure/Organization
23.2926	NaN	23.7328	24.4206	23.3886	24.2648	25.4961	25.2785	23.5304	25.6758	Q3UB66	Ras-related protein Rab-1A	Rab1	Cell Structure/Organization
21.301	21.4491	NaN	22.0797	22.5706	20.9665	22.52	21.7147	NaN	22.3066	Q78ZJ8	Ras-related protein Rab-11B	Rab11b	Cell Structure/Organization
23.0445	23.9242	23.4262	23.5159	24.9099	23.2358	24.5507	23.7496	23.4536	24.0625	Q50HX3	Ras-related protein Rab-14	Rab14	Cell Structure/Organization
21.4776	22.7417	22.54	23.6663	24.2622	22.5781	24.2878	24.3635	22.0855	24.1472	Q3U4W5	Ras-related protein Rab-6A	Rab6a	Cell Structure/Organization
20.4216	NaN	NaN	21.8364	NaN	21.0122	21.7505	21.6687	20.7482	22.7863	Q0PD50	Ras-related protein Rab-8A	Rab8a	Cell Structure/Organization
21.4412	NaN	NaN	NaN	NaN	21.0793	21.2533	NaN	NaN	20.7928	Q3TZL2	Splicing factor, proline- and glutamine-rich	Sfpq	Cell Structure/Organization
23.909	20.4731	22.3877	21.4138	NaN	22.4988	21.5422	21.744	21.8843	22.2693	P16546	Spectrin alpha chain, non-erythrocytic 1	Sptan1	Cell Structure/Organization
22.9232	21.5666	22.2117	21.2062	21.5801	21.6401	21.6488	21.1856	21.9001	22.2216	Q62261	Spectrin beta chain, non-erythrocytic 1	Sptbn1	Cell Structure/Organization
NaN	NaN	18.6783	20.2358	NaN	20.5922	19.1443	20.466	18.9673	19.6044	E0CXD9	Surfeit locus protein 4	Surf4	Cell Structure/Organization
21.664	22.5031	23.0509	23.7163	22.6501	23.4696	23.5835	23.5086	21.1819	23.4738	Q9D1D4	Transmembrane emp24 domain-containing protein 10	Tmed10	Cell Structure/Organization
22.139	22.9042	22.3368	NaN	22.5132	21.6147	22.8661	21.9363	24.019	21.1389	Q58E70	Tropomyosin alpha-3 chain	Tpm3	Cell Structure/Organization
22.6572	NaN	23.7952	22.9093	22.4853	23.3115	23.6491	22.665	23.3991	22.9842	Q52L87	Tubulin alpha-1C chain	Tuba1c	Cell Structure/Organization
23.8554	24.3894	23.7422	23.6906	24.1468	24.1689	24.2911	23.5516	24.0762	23.8519	P68372	Tubulin beta-4B chain	Tubb4b	Cell Structure/Organization
21.3693	NaN	22.5126	NaN	20.7772	21.3939	21.7109	21.0035	21.6644	21.3962	P99024	Tubulin beta-5 chain	Tubb5	Cell Structure/Organization
24.6363	23.4858	24.6227	22.6355	NaN	23.7713	22.3082	NaN	23.3008	23.065	Q9D855	Cytochrome b-c1 complex subunit 7	Uqcrb	Cell Structure/Organization
22.2695	22.5198	23.0176	23.7396	22.608	23.4247	22.1312	23.2493	21.9556	22.3691	Q9WV55	Vesicle-associated membrane protein-associated protein A	Vapa	Cell Structure/Organization
20.7784	22.9184	21.3207	24.0161	21.4259	22.5396	20.9334	20.8671	23.4082	20.9675	P70460	Vasodilator-stimulated phosphoprotein	Vasp	Cell Structure/Organization
22.9372	22.9102	23.8709	22.7199	23.0628	22.4173	22.41	21.7752	22.9357	21.6294	Q71V06	Nuclease-sensitive element-binding protein 1	Ybx1	Cell Structure/Organization
21.117	NaN	21.6414	21.2749	22.5416	NaN	21.7275	21.3154	22.7508	21.4778	Q99PT1	Rho GDP-dissociation inhibitor 1	Arhgdia	Cellular process
NaN	NaN	NaN	21.733	NaN	21.1263	NaN	21.9688	NaN	20.7363	Q499C7	Cholinesterase	Bche	Cellular process
24.5236	24.3988	25.3231	24.8472	24.8426	24.1909	23.9721	23.7624	25.1957	23.9978	P62204	Calmodulin	Calm1	Cellular process
18.9501	NaN	NaN	NaN	NaN	NaN	17.4575	17.4103	NaN	17.4683	Q6IQY9	Chromodomain-helicase-DNA-binding protein 4	Chd4	Cellular process
22.7531	22.4918	23.0746	22.6501	NaN	22.3397	22.9486	22.1153	23.6139	21.9333	Q04447	Creatine kinase B-type	Ckb	Cellular process
27.0514	23.6428	26.4145	26.3296	25.1506	26.8891	25.7494	25.3388	26.2247	26.3117	Q545N7	Creatine kinase U-type, mitochondrial	Ckmt1	Cellular process
23.2492	22.7743	21.712	22.2672	23.0909	22.284	22.9129	22.9209	22.1296	23.0746	E9Q986	Catenin delta-1	Ctnnd1	Cellular process
22.6897	NaN	22.0953	21.8465	21.2571	22.7125	NaN	NaN	21.6579	21.4721	Q9D2G2	Dihydrolipoyllysine-residue succinyltransferase component of 2-oxoglutarate dehydrogenase complex, mitochondrial	Dlst	Cellular process
22.2298	NaN	23.3649	22.1559	NaN	21.9456	23.0026	22.8549	22.6604	23.3144	Q3TQ70	Guanine nucleotide-binding protein G(I)/G(S)/G(T) subunit beta-1	Gnb1	Cellular process
25.1135	21.9454	23.7704	21.9239	22.3414	23.271	22.7793	23.8711	23.7729	23.8832	Q8C7C4	High mobility group protein B1	Hmgb1	Cellular process
22.081	NaN	NaN	NaN	NaN	21.0822	21.3729	21.128	NaN	NaN	G3UY38	Heterogeneous nuclear ribonucleoprotein L	Hnrnpl	Cellular process
24.7249	NaN	21.4655	NaN	21.5307	22.1898	22.455	22.642	22.5931	22.7238	Q8C553	Lamin-B1	Lmnb1	Cellular process
NaN	NaN	NaN	NaN	NaN	20.7522	20.9811	21.2155	NaN	20.8986	Q80Z19	Mucin-2	Muc2	Cellular process
NaN	NaN	NaN	21.4972	NaN	20.524	22.2878	21.3481	20.4502	23.1228	Q99JI6	Ras-related protein Rap-1b	Rap1b	Cellular process
23.8826	22.2336	NaN	NaN	22.7116	22.7585	23.257	23.1555	23.5777	23.4366	A5JUZ1	Ubiquitin-60S ribosomal protein L40	Ubc	Cellular process
21.0665	NaN	21.778	22.2816	21.502	24.11	22.4648	24.0971	NaN	22.9693	Q99PG0	Arylacetamide deacetylase	Aadac	Lipid Metabolism
NaN	NaN	NaN	22.4608	NaN	23.1934	21.773	21.7072	NaN	22.1166	Q9DBZ6	ATP-binding cassette sub-family D member 3	Abcd3	Lipid Metabolism
NaN	NaN	NaN	20.8267	20.7371	19.9601	22.6248	22.1324	20.2219	22.6962	Q922Z5	1-acylglycerol-3-phosphate O-acyltransferase ABHD5	Abhd5	Lipid Metabolism
24.2132	NaN	23.2788	24.3867	22.9494	25.2573	24.5465	23.7872	23.4273	24.3936	H3BKL5	3-ketoacyl-CoA thiolase A, peroxisomal	Acaa1a	Lipid Metabolism
24.8689	NaN	23.3744	23.1614	NaN	25.0497	23.8337	22.9559	24.0931	23.9015	Q8BWT1	3-ketoacyl-CoA thiolase, mitochondrial	Acaa2	Lipid Metabolism
21.212	NaN	NaN	NaN	NaN	21.9778	21.257	21.1891	21.6459	NaN	P51174	Long-chain specific acyl-CoA dehydrogenase, mitochondrial	Acadl	Lipid Metabolism
21.7686	NaN	NaN	21.8185	NaN	23.3415	22.6871	22.3717	21.5027	22.9018	P50544	Very long-chain specific acyl-CoA dehydrogenase, mitochondrial	Acadvl	Lipid Metabolism
21.394	21.0573	NaN	22.2793	21.9759	21.9542	21.9997	22.9545	21.6685	22.7063	Q8VHQ9	Acyl-coenzyme A thioesterase 11	Acot11	Lipid Metabolism
23.0091	22.417	23.3684	23.9098	21.973	24.1538	23.5198	22.8854	22.2844	23.275	Q9R0H0	Peroxisomal acyl-coenzyme A oxidase 1	Acox1	Lipid Metabolism
24.2954	24.6037	25.7328	26.0958	25.3864	26.851	25.8203	26.2128	24.3127	25.7056	Q8JZR0	Long-chain-fatty-acid--CoA ligase 5	Acsl5	Lipid Metabolism
19.5583	NaN	NaN	21.3131	NaN	21.5893	19.8082	19.7754	20.0437	19.8572	Q3UKA4	Alcohol dehydrogenase 1	Adh1	Lipid Metabolism
21.0834	21.4161	22.9286	23.181	22.1707	24.4613	22.9156	23.295	NaN	23.1958	Q8C3C9	Aldehyde dehydrogenase	Aldh3a2	Lipid Metabolism
25.512	25.9143	25.2084	25.761	26.1715	25.0991	25.8886	25.4599	25.7875	25.1682	Q91Y97	Fructose-bisphosphate aldolase B	Aldob	Lipid Metabolism
25.2233	27.7336	26.7308	26.7631	27.9136	25.1	26.8605	26.6588	25.616	26.6529	Q3V2G1	Apolipoprotein A-I	Apoa1	Lipid Metabolism
NaN	23.0383	NaN	20.6858	21.5516	NaN	19.9475	20.7388	21.7976	21.2336	Q6LD55	Apolipoprotein A-II	Apoa2	Lipid Metabolism
26.4181	28.8601	27.135	27.8676	28.6879	28.1451	28.95	29.0551	27.7607	28.7825	Q9DBN0	Apolipoprotein A-IV	Apoa4	Lipid Metabolism
21.7681	24.2896	23.5154	24.374	24.7958	22.7154	24.447	23.6521	21.3219	24.3076	E9Q1Y3	Apolipoprotein B-100	Apob	Lipid Metabolism
NaN	NaN	NaN	NaN	NaN	18.3545	NaN	20.5974	NaN	18.4202	Q3UJG0	Apolipoprotein C-II	Apoc2	Lipid Metabolism
22.0857	NaN	22.8689	23.3276	23.4599	NaN	22.9071	22.4515	21.7863	22.9203	P33622	Apolipoprotein C-III	Apoc3	Lipid Metabolism
NaN	22.5057	NaN	21.7561	23.3813	NaN	22.4926	22.9575	NaN	22.8457	Q6GTX3	Apolipoprotein E	Apoe	Lipid Metabolism
26.8077	27.7588	27.5166	28.1556	29.0789	26.3069	27.6927	27.4457	26.527	27.8238	Q8VDN2	Sodium/potassium-transporting ATPase subunit alpha-1	Atp1a1	Lipid Metabolism
27.7821	26.9162	28.6225	26.8103	25.529	27.8094	26.1877	25.7958	27.0876	27.0005	Q03265	ATP synthase subunit alpha, mitochondrial	Atp5a1	Lipid Metabolism
28.3021	25.885	28.8385	27.146	25.9825	28.1435	26.862	26.3603	27.3753	27.3767	P56480	ATP synthase subunit beta, mitochondrial	Atp5b	Lipid Metabolism
20.361	22.547	22.642	21.9773	21.4632	22.1979	22.4448	22.8168	NaN	22.0697	Q3UN35	Beta-1,4 N-acetylgalactosaminyltransferase 1	B4galnt1	Lipid Metabolism
NaN	22.5925	22.6321	22.9757	22.6162	22.3914	23.104	23.2453	21.4559	22.9206	Q09199	Beta-1,4 N-acetylgalactosaminyltransferase 2	B4galnt2	Lipid Metabolism
24.8663	24.4683	24.4427	25.2432	24.4845	25.2295	24.9436	24.3793	23.956	24.0293	Q8C6E3	Catalase	Cat	Lipid Metabolism
21.0196	NaN	20.6291	21.6509	NaN	21.4842	21.7806	21.8654	20.919	22.6998	Q3UL78	Cell division control protein 42 homolog	Cdc42	Lipid Metabolism
20.8731	NaN	NaN	21.9205	NaN	22.5416	22.9958	23.6636	22.0565	21.9565	Q91WU0	Carboxylesterase 1f	Ces1f	Lipid Metabolism
25.0214	25.7979	25.0599	24.3861	22.8872	25.6959	23.6813	23.5916	24.5369	24.5091	Q8C196	Carbamoyl-phosphate synthase [ammonia], mitochondrial	Cps1	Lipid Metabolism
23.3625	NaN	21.2392	23.06	21.3087	23.2427	22.2083	21.348	NaN	22.1381	Q9CZU6	Citrate synthase, mitochondrial	Cs	Lipid Metabolism
24.2243	25.871	26.0824	25.6968	25.177	25.1583	24.4744	24.5003	23.9336	24.1434	G5E850	Cytochrome b5	Cyb5	Lipid Metabolism
24.5182	26.1868	24.9228	26.5305	27.4655	24.5674	26.2665	26.1233	25.6459	26.155	Q9DCN2	NADH-cytochrome b5 reductase 3	Cyb5r3	Lipid Metabolism
20.6694	NaN	21.4682	23.6154	22.0281	23.5729	22.4227	22.286	NaN	21.7792	Q9WUD0	Cytochrome P450 2B10	Cyp2b10	Lipid Metabolism
21.5971	NaN	NaN	22.9734	22.5128	23.6854	23.1092	23.0163	NaN	23.0187	Q9CVC8	Uncharacterized protein	Cyp2c65	Lipid Metabolism
22.2585	24.0091	24.1052	24.1861	23.6196	24.6904	23.5975	23.2908	22.8534	23.6482	Q8CIM7	Cytochrome P450 2D26	Cyp2d26	Lipid Metabolism
NaN	20.4636	20.9127	21.4294	21.4226	21.7964	20.8345	20.9988	NaN	20.8887	Q9DBW0	Cytochrome P450 4V2	Cyp4v2	Lipid Metabolism
22.6717	22.6384	22.4676	22.8496	23.3027	21.9342	22.2973	21.1592	22.1835	21.6653	Q8VC30	Bifunctional ATP-dependent dihydroxyacetone kinase/FAD-AMP lyase (cyclizing)	Dak	Lipid Metabolism
22.2353	23.139	22.4226	22.981	22.8818	22.3825	22.2143	22.5346	24.7374	22.2218	Q548W7	Acyl-CoA-binding protein	Dbi	Lipid Metabolism
24.008	22.5158	25.3692	24.999	24.2636	24.7112	23.9089	24.9232	22.3021	24.1057	Q9Z2A7	Diacylglycerol O-acyltransferase 1	Dgat1	Lipid Metabolism
22.644	21.154	20.5305	NaN	NaN	22.0055	20.171	NaN	21.3037	20.2327	O08749	Dihydrolipoyl dehydrogenase, mitochondrial	Dld	Lipid Metabolism
22.6077	NaN	20.1236	20.7289	NaN	22.4462	20.7323	20.3357	20.5585	20.5894	Q9DBN7	Enoyl-CoA delta isomerase 1, mitochondrial	Eci1	Lipid Metabolism
21.4668	NaN	22.6654	23.0097	NaN	22.7481	NaN	21.6616	22.2348	21.9054	Q9WVK4	EH domain-containing protein 1	Ehd1	Lipid Metabolism
21.8574	NaN	23.3724	23.47	22.4511	23.7942	22.4983	22.2085	21.2717	22.6408	Q9DBM2	Peroxisomal bifunctional enzyme	Ehhadh	Lipid Metabolism
20.6772	NaN	NaN	21.3168	21.2617	21.8002	21.8633	21.2774	21.1361	21.1441	Q3UQ71	Bifunctional epoxide hydrolase 2	Ephx2	Lipid Metabolism
21.9453	21.9073	23.1189	23.1757	22.3281	22.835	21.5406	22.2871	21.0887	21.7632	Q8BFZ9	Erlin-2	Erlin2	Lipid Metabolism
23.0126	NaN	21.1348	21.0757	NaN	22.9516	21.537	21.0443	21.1257	22.1358	Q99LC5	Electron transfer flavoprotein subunit alpha, mitochondrial	Etfa	Lipid Metabolism
23.0161	NaN	20.7251	21.332	21.4223	23.0031	22.0155	21.6735	22.3947	21.9076	Q9DCW4	Electron transfer flavoprotein subunit beta	Etfb	Lipid Metabolism
NaN	NaN	NaN	22.5819	NaN	20.4752	20.458	20.9677	NaN	20.6877	Q3UUF0	Fatty-acid amide hydrolase 1	Faah	Lipid Metabolism
22.8279	22.8463	24.2809	23.9188	24.7302	24.4554	25.4718	25.2726	26.1293	24.1846	Q3V2F7	Fatty acid-binding protein, liver	Fabp1	Lipid Metabolism
22.2517	24.8301	22.3922	22.9712	24.0472	21.6165	24.6804	23.1154	25.5394	23.3704	Q53YP5	Fatty acid-binding protein, intestinal	Fabp2	Lipid Metabolism
21.0166	23.1661	23.5314	22.7282	22.84	22.6844	23.2697	23.4837	NaN	22.9326	Q91XA2	Golgi membrane protein 1	Golm1	Lipid Metabolism
20.7439	NaN	NaN	NaN	NaN	21.1171	21.2406	20.6805	NaN	NaN	E0CXN5	Glycerol-3-phosphate dehydrogenase [NAD(+)], cytoplasmic	Gpd1	Lipid Metabolism
22.8436	NaN	NaN	NaN	NaN	21.4202	21.5086	21.273	NaN	22.0406	Q9QZQ8	Core histone macro-H2A.1	H2afy	Lipid Metabolism
24.2307	NaN	NaN	23.9326	NaN	24.4978	22.3212	22.2664	22.2213	22.7039	Q61425	Hydroxyacyl-coenzyme A dehydrogenase, mitochondrial	Hadh	Lipid Metabolism
23.6177	NaN	24.2913	22.8082	NaN	24.9106	22.6629	22.8876	22.556	24.0376	Q8BMS1	Trifunctional enzyme subunit alpha, mitochondrial	Hadha	Lipid Metabolism
21.9095	NaN	23.0562	21.9442	NaN	23.9297	21.732	21.3528	NaN	22.5482	Q99JY0	Trifunctional enzyme subunit beta, mitochondrial	Hadhb	Lipid Metabolism
20.6117	NaN	NaN	NaN	NaN	22.5362	20.8254	20.9106	NaN	21.0609	Q8N7N8	Hydroxymethylglutaryl-CoA synthase, mitochondrial	Hmgcs2	Lipid Metabolism
21.8674	23.6637	NaN	24.4294	23.8915	24.5345	26.3384	25.9517	24.1786	25.8972	Q9EQ06	Estradiol 17-beta-dehydrogenase 11	Hsd17b11	Lipid Metabolism
NaN	NaN	NaN	21.2358	20.8113	21.1914	22.3899	22.9891	20.611	22.1937	Q8VCR2	17-beta-hydroxysteroid dehydrogenase 13	Hsd17b13	Lipid Metabolism
22.5116	22.4974	23.2608	24.1935	22.0065	25.3253	23.8691	23.3703	21.8051	23.8182	Q3UHW2	Peroxisomal multifunctional enzyme type 2	Hsd17b4	Lipid Metabolism
22.3823	23.8202	22.9208	24.9704	24.622	23.2881	23.7701	24.2815	23.5055	24.2974	P54310	Hormone-sensitive lipase	Lipe	Lipid Metabolism
18.8878	NaN	NaN	19.614	NaN	20.9589	19.3197	19.0591	NaN	NaN	Q80W94	2-acylglycerol O-acyltransferase 2	Mogat2	Lipid Metabolism
25.9293	26.0951	26.2078	27.7754	27.1007	27.7817	27.7244	28.0407	25.6264	27.1957	O08601	Microsomal triglyceride transfer protein large subunit	Mttp	Lipid Metabolism
23.3393	NaN	20.9136	22.5714	NaN	23.3899	21.8331	NaN	22.1308	22.0969	Z4YJV4	2-oxoglutarate dehydrogenase, mitochondrial	Ogdh	Lipid Metabolism
21.9139	23.2215	NaN	22.4097	22.9812	NaN	21.6437	21.6316	20.9237	21.866	P49586	Choline-phosphate cytidylyltransferase A	Pcyt1a	Lipid Metabolism
22.2638	23.9351	22.9384	24.6182	25.821	24.8354	26.6427	26.5034	25.054	26.9241	Q3U711	Perilipin-2	Plin2	Lipid Metabolism
26.7934	28.4662	27.7579	29.4398	29.814	27.8687	29.4547	29.2977	28.948	29.6471	Q9DBG5	Perilipin-3	Plin3	Lipid Metabolism
21.5041	21.9961	21.8444	23.5093	21.108	24.788	23.8275	25.0426	22.2404	23.7082	P37040	NADPH--cytochrome P450 reductase	Por	Lipid Metabolism
21.4076	NaN	22.187	22.4762	23.1445	21.798	23.5463	22.6978	21.8838	23.1998	Q4FJQ0	Ras-related protein Rab-7a	Rab7	Lipid Metabolism
21.4735	NaN	21.634	23.2995	22.9502	21.1542	22.2877	22.835	21.7757	22.3008	Q8C4N8	Ras-related C3 botulinum toxin substrate 1	Rac1	Lipid Metabolism
21.1436	NaN	NaN	21.1856	22.2601	21.3325	21.8389	NaN	20.8252	22.8984	Q9QUI0	Transforming protein RhoA	Rhoa	Lipid Metabolism
NaN	NaN	21.2446	21.5488	20.8261	21.2949	20.9301	20.8805	NaN	20.7664	Q9EP69	Phosphatidylinositide phosphatase SAC1	Sacm1l	Lipid Metabolism
24.1074	23.2633	23.1493	23.9848	22.9565	22.7062	22.5679	23.0774	24.9808	22.5537	P32020	Non-specific lipid-transfer protein	Scp2	Lipid Metabolism
21.6189	21.5585	NaN	23.9472	22.4986	23.6852	21.8022	22.5415	NaN	22.6315	D6REF7	Sphingosine-1-phosphate lyase 1	Sgpl1	Lipid Metabolism
22.0076	22.2642	22.6562	23.7095	22.1223	24.0755	23.263	23.6206	21.6772	23.2291	Q91VE0	Long-chain fatty acid transport protein 4	Slc27a4	Lipid Metabolism
22.9262	21.6109	NaN	21.6407	21.9984	21.5843	21.2732	NaN	23.1416	21.0677	Q3TG37	Na(+)/H(+) exchange regulatory cofactor NHE-RF1	Slc9a3r1	Lipid Metabolism
NaN	23.177	22.9017	23.7136	23.5766	24.0465	24.2575	25.0341	NaN	24.1221	Q91Y74	CMP-N-acetylneuraminate-beta-galactosamide-alpha-2,3-sialyltransferase 4	St3gal4	Lipid Metabolism
20.7647	NaN	21.5409	21.6439	22.3643	21.5174	23.0423	23.0844	21.4078	23.0007	Q9ER00	Syntaxin-12	Stx12	Lipid Metabolism
22.9521	22.1074	23.0165	22.5257	23.6565	21.754	22.3684	21.7198	24.0527	21.6247	P40142	Transketolase	Tkt	Lipid Metabolism
21.2433	NaN	NaN	21.563	NaN	NaN	22.0737	21.4701	22.743	NaN	H7BXC3	Triosephosphate isomerase	Tpi1	Lipid Metabolism
22.5478	22.1969	23.0896	24.9764	23.3525	25.7456	23.6703	25.2125	23.3292	24.3101	Q6ZQM8	UDP-glucuronosyltransferase 1-7C	Ugt1a7c	Lipid Metabolism
22.0761	23.7775	22.4817	23.58	25.296	22.9369	24.6289	24.9065	22.5375	25.0523	Q8JZQ5	Amiloride-sensitive amine oxidase [copper-containing]	Abp1	Other
22.0136	23.0152	22.2243	22.4463	22.6905	21.2033	22.9529	22.487	23.5179	22.2905	Q7TMN7	Annexin	Anxa4	Other
20.7092	21.9875	NaN	21.7851	22.8338	20.7165	23.4576	22.7835	NaN	22.8051	O70303	Cell death activator CIDE-B	Cideb	Other
NaN	NaN	NaN	NaN	22.1796	21.3217	22.4712	22.553	NaN	22.1768	Q9JKA5	Cell surface A33 antigen	Gpa33	Other
22.9974	NaN	21.8189	NaN	NaN	21.7295	22.15	21.7233	21.9547	22.4858	P17897	Lysozyme C-1	Lyz1	Other
NaN	NaN	NaN	22.0303	NaN	21.2574	22.9786	22.8759	22.0124	22.8622	Q9DD20	Methyltransferase-like protein 7B	Mettl7b	Other
23.7002	24.1952	23.5443	23.4741	24.3254	22.1269	23.5268	23.3416	23.3162	23.4082	Q3V1S6	Mucin-13	Muc13	Other
NaN	NaN	20.0286	20.2175	NaN	21.0211	19.704	NaN	NaN	19.6868	D3YU17	Nicalin	Ncln	Other
22.2205	22.6803	22.446	22.0024	22.913	NaN	22.8054	22.688	NaN	22.7846	Q8R3G9	Tetraspanin-8	Tspan8	Other
21.4305	20.9711	20.9861	21.431	21.2552	20.2206	20.7766	NaN	21.2754	NaN	Q9D3Q9	RIKEN cDNA 2010106E10 gene	2010106E10Rik	Other
23.0277	NaN	22.037	21.218	21.6217	21.8295	21.4479	NaN	21.4374	21.577	D3Z3Y2	Transmembrane protein C19orf77 homolog	2210404O07Rik	Other
NaN	NaN	NaN	21.5487	NaN	21.3167	21.5153	21.4374	NaN	21.7971	Q3UW98	Calcium-activated chloride channel regulator 4	AI747448	Other
25.1083	23.9317	24.5486	24.5575	25.1663	24.9161	25.6998	25.8379	23.9629	26.167	Q99JG3	Annexin A13	Anxa13	Other
20.3319	NaN	NaN	21.9433	20.9293	20.2094	20.4874	20.3679	NaN	20.1712	Q6XLQ8	Calumenin	Calu	Other
22.4311	23.1121	21.5307	25.3142	23.6268	24.9074	25.4738	25.5239	22.8211	25.1179	Q91WG0	Carboxylesterase 2c	Ces2c	Other
25.1761	25.3766	25.2285	27.0644	26.5558	26.493	26.7007	26.9125	24.7453	26.3398	Q8BK48	Carboxylesterase 2e	Ces2e	Other
21.2354	NaN	22.6604	22.111	NaN	21.3066	21.3138	NaN	NaN	20.9207	Q9QXT0	Protein canopy homolog 2	Cnpy2	Other
23.2866	NaN	22.6936	NaN	NaN	22.5715	21.435	NaN	24.277	21.1533	P56391	Cytochrome c oxidase subunit 6B1	Cox6b1	Other
25.1307	23.3996	24.8895	23.3048	22.0547	24.5923	22.4435	22.484	23.2591	23.7723	Q9CPQ1	Cytochrome c oxidase subunit 6C	Cox6c	Other
21.4222	NaN	20.8232	NaN	NaN	20.2275	20.0903	20.3069	20.481	19.6975	Q8R0W0	Epiplakin	Eppk1	Other
NaN	NaN	NaN	NaN	NaN	20.7966	21.0603	22.2847	NaN	NaN	P97805	Protein FAM3D	Fam3d	Other
22.4047	NaN	NaN	20.6319	NaN	21.5692	20.3461	NaN	NaN	20.0292	P97807	Fumarate hydratase, mitochondrial	Fh	Other
25.0038	NaN	24.1294	23.7129	22.3749	25.1055	23.1478	22.8707	23.8282	24.0063	G3X9L6	ATP synthase subunit d, mitochondrial	Gm10250	Other
NaN	NaN	NaN	NaN	NaN	21.3388	22.6486	21.6923	NaN	22.2147	E9Q035	Serotransferrin	Gm20425	Other
21.6774	NaN	NaN	21.0784	21.0182	20.9493	21.043	21.0042	21.6866	NaN	D3Z5X4	Heterogeneous nuclear ribonucleoprotein K	Gm7964	Other
22.9983	21.8726	21.1935	20.7987	22.3666	21.1127	22.5932	21.1254	23.2511	21.856	E9Q7H5	Gm8991	Gm8991	Other
21.1966	22.0441	22.4345	22.8113	23.1644	21.6253	22.8088	22.5823	22.483	22.9779	Q31168	H-2 class I histocompatibility antigen, D-B alpha chain	H2-D1	Other
21.7157	22.4731	22.487	22.6616	23.6631	22.5235	23.2072	23.0907	21.5056	23.5356	G3UXW2	H-2 class I histocompatibility antigen, K-B alpha chain	H2-K1	Other
21.9136	25.0807	23.0931	21.8846	23.7272	21.6418	24.2902	22.2014	23.4794	21.4615	Q9QWJ3	Hemoglobin subunit alpha	Hba-a2	Other
23.3693	NaN	NaN	22.8647	NaN	23.4606	22.446	22.0961	23.1111	22.3113	Q9JI95	10 kDa heat shock protein, mitochondrial	Hspe1-rs1	Other
20.9015	21.617	21.7996	21.4364	21.5773	20.52	21.7655	22.4367	21.4205	22.4077	Q8C0Z1	Protein ITFG3	Itfg3	Other
21.8437	NaN	NaN	NaN	20.5717	21.8153	22.5424	NaN	21.8078	22.9816	O88310	Intelectin-1a	Itln1	Other
NaN	NaN	21.178	21.6364	21.7904	21.3938	22.44	22.5328	NaN	22.6345	Q8K135	Dyslexia-associated protein KIAA0319-like protein	Kiaa0319l	Other
20.1471	21.7141	NaN	21.696	20.8901	20.3678	NaN	21.0587	20.9737	20.6813	Q9DBS5	Kinesin light chain 4	Klc4	Other
25.6231	24.7366	26.3439	24.7906	24.8317	25.5996	24.9966	24.4036	26.322	24.439	Q9CQW5	Galectin-2	Lgals2	Other
24.7602	23.1465	24.5197	25.0636	23.8569	25.7791	25.1013	24.6763	23.5965	25.4278	Q8K419	Galectin-4	Lgals4	Other
23.3789	22.3975	23.6831	23.3079	23.8679	23.3991	24.1953	23.6534	23.3793	24.5803	Q684Q6	55 kDa erythrocyte membrane protein	Mpp1	Other
23.9192	NaN	NaN	20.6038	NaN	20.9708	NaN	20.7104	21.6639	NaN	Q7JCZ0	ATP synthase protein 8	mt-Atp8	Other
21.5971	NaN	NaN	22.1248	NaN	24.1072	21.7921	21.8105	NaN	23.1528	Q7JCZ1	Cytochrome c oxidase subunit 2	mt-Co2	Other
23.4975	25.1532	24.9325	25.0065	25.1395	23.8326	24.9447	24.652	23.0616	24.4503	Q02819	Nucleobindin-1	Nucb1	Other
22.5522	22.743	23.4271	22.8623	23.0409	23.4636	22.5318	23.5552	22.0714	22.8787	Q3TFP8	Membrane-associated progesterone receptor component 1	Pgrmc1	Other
20.0223	NaN	NaN	21.232	20.6987	21.8617	20.8553	22.3296	NaN	21.1496	Q80UU9	Membrane-associated progesterone receptor component 2	Pgrmc2	Other
21.1251	21.7144	21.3501	21.89	22.6567	20.7102	22.1356	21.2281	22.8824	21.3927	Q9D154	Leukocyte elastase inhibitor A	Serpinb1a	Other
NaN	NaN	21.2933	21.6708	21.4293	21.3016	21.9473	22.233	NaN	22.1933	Q8BH24	Transmembrane 9 superfamily member 4	Tm9sf4	Other
24.8661	26.8647	25.5323	26.8635	27.4313	24.868	26.6224	26.2352	24.8931	26.6588	E9PUA7	Tumor protein D52	Tpd52	Other
21.7501	24.096	22.8358	24.0341	24.9792	22.366	23.6128	23.4901	21.8966	23.5745	Q3TAI4	Tumor protein D54	Tpd52l2	Other
21.3869	NaN	NaN	22.4308	NaN	22.3012	23.758	23.806	23.2788	23.3453	Q9DAM7	UPF0444 transmembrane protein C12orf23 homolog		Other
26.0545	NaN	23.9874	24.1109	23.8041	25.7101	24.9954	23.7492	24.4222	24.5354	Q9CZS1	Aldehyde dehydrogenase X, mitochondrial	Aldh1b1	Oxidation/Reduction
NaN	NaN	20.6455	20.3135	NaN	21.961	20.0975	NaN	NaN	20.5116	Q80XN0	D-beta-hydroxybutyrate dehydrogenase, mitochondrial	Bdh1	Oxidation/Reduction
21.513	21.2723	21.6931	21.3762	NaN	22.7357	20.9273	NaN	NaN	NaN	Q8BIU1	Choline dehydrogenase, mitochondrial	Chdh	Oxidation/Reduction
24.7861	24.8786	26.4672	25.296	24.9495	25.6174	24.9829	25.028	24.117	25.0957	Q9CQX2	Cytochrome b5 type B	Cyb5b	Oxidation/Reduction
22.2303	22.7457	24.1232	22.3961	NaN	24.1273	22.6691	22.5023	NaN	22.8269	Q9D0M3	Cytochrome c1, heme protein, mitochondrial	Cyc1	Oxidation/Reduction
NaN	20.457	20.5695	22.2221	20.5634	20.3162	NaN	20.5964	NaN	NaN	Q64459	Cytochrome P450 3A11	Cyp3a11	Oxidation/Reduction
22.8224	24.0522	24.2415	24.7548	23.8163	23.6947	22.4774	23.6524	21.8646	22.6535	Q64464	Cytochrome P450 3A13	Cyp3a13	Oxidation/Reduction
23.1461	25.2386	21.1029	25.4102	26.2642	26.3187	27.9927	27.9602	26.9804	27.6808	Q99L04	Dehydrogenase/reductase SDR family member 1	Dhrs1	Oxidation/Reduction
21.4739	21.8187	23.1741	24.3692	23.3725	23.497	21.9573	22.6596	21.889	21.8175	Q9CYH2	Redox-regulatory protein FAM213A	Fam213a	Oxidation/Reduction
21.9245	23.1782	23.1459	23.7035	23.1237	24.2113	23.1815	23.9739	NaN	22.7512	P97872	Dimethylaniline monooxygenase [N-oxide-forming] 5	Fmo5	Oxidation/Reduction
NaN	NaN	NaN	19.5236	NaN	19.8736	20.35	19.9586	19.6959	19.9428	Q61598	Rab GDP dissociation inhibitor beta	Gdi2	Oxidation/Reduction
23.1017	NaN	24.8455	23.018	22.2758	24.4866	23.3894	22.7442	21.6308	24.0195	Q3TPD9	Amine oxidase [flavin-containing] A	Maoa	Oxidation/Reduction
22.1823	NaN	22.8584	NaN	NaN	23.6729	21.8908	22.1458	NaN	22.4352	Q922Q1	MOSC domain-containing protein 2, mitochondrial	Marc2	Oxidation/Reduction
23.1616	NaN	NaN	21.8408	NaN	22.1013	21.7957	20.8775	NaN	21.3524	Q99KE1	NAD-dependent malic enzyme, mitochondrial	Me2	Oxidation/Reduction
23.2905	NaN	21.8876	21.5719	NaN	21.8455	21.1914	NaN	22.2447	NaN	Q9CQX8	28S ribosomal protein S36, mitochondrial	Mrps36	Oxidation/Reduction
20.9131	NaN	21.0926	20.5116	NaN	21.9326	NaN	NaN	NaN	20.7312	Q7TMF3	NADH dehydrogenase [ubiquinone] 1 alpha subcomplex subunit 12	Ndufa12	Oxidation/Reduction
23.5621	22.781	23.0255	21.8335	21.0285	21.4144	NaN	22.0022	22.2871	21.8677	Q9DCJ5	NADH dehydrogenase [ubiquinone] 1 alpha subcomplex subunit 8	Ndufa8	Oxidation/Reduction
22.046	NaN	20.886	20.4285	NaN	20.9399	20.2258	20.2392	20.9523	20.7879	Q9DCS9	NADH dehydrogenase [ubiquinone] 1 beta subcomplex subunit 10	Ndufb10	Oxidation/Reduction
27.4002	27.6774	27.9077	28.6312	28.0612	28.6284	28.4562	28.9397	27.4218	27.9923	Q3URP6	Protein disulfide-isomerase	P4hb	Oxidation/Reduction
23.7354	23.4706	23.9291	23.7317	23.3716	24.2445	23.3401	24.0033	22.5784	23.2392	Q3TML0	Protein disulfide-isomerase A6	Pdia6	Oxidation/Reduction
22.9243	22.9015	22.5821	23.6935	23.0806	24.0291	24.0354	23.9384	23.5107	23.5908	P35700	Peroxiredoxin-1	Prdx1	Oxidation/Reduction
21.4406	NaN	NaN	22.0853	NaN	20.8676	21.0259	20.5491	21.604	20.6101	G3UZJ4	Peroxiredoxin-5, mitochondrial	Prdx5	Oxidation/Reduction
19.8296	NaN	NaN	NaN	NaN	19.9981	19.9392	20.008	NaN	19.3892	E9PXX7	Thioredoxin domain-containing protein 5	Txndc5	Oxidation/Reduction
24.7774	26.1399	25.3321	26.9877	27.7713	25.2268	26.696	26.4663	25.0422	26.9943	Q5RKP0	Synaptic vesicle membrane protein VAT-1 homolog	Vat1	Oxidation/Reduction
25.4215	NaN	24.209	23.1691	23.8476	24.6148	24.6341	24.226	24.0091	24.9419	O88312	Anterior gradient protein 2 homolog	Agr2	Protein metabolism, transport, folding
22.8885	NaN	22.0132	22.6816	NaN	22.9254	23.6738	23.7551	22.1509	24.0547	Q3UP74	Aminopeptidase N	Anpep	Protein metabolism, transport, folding
23.7387	NaN	21.816	22.1901	21.7088	22.2607	23.0956	22.0483	23.6008	22.6691	B0V2N7	Annexin	Anxa2	Protein metabolism, transport, folding
NaN	NaN	NaN	20.7442	NaN	21.577	21.121	NaN	21.244	21.2922	Q3U344	ADP-ribosylation factor 1	Arf3	Protein metabolism, transport, folding
NaN	22.0419	NaN	22.12	23.7731	NaN	23.1059	22.5276	NaN	23.3418	Q05DE0	ADP-ribosylation factor GTPase-activating protein 1	Arfgap1	Protein metabolism, transport, folding
NaN	NaN	20.6655	NaN	NaN	21.0176	20.3142	20.5098	20.9294	20.445	Q9D8S3	ADP-ribosylation factor GTPase-activating protein 3	Arfgap3	Protein metabolism, transport, folding
21.7879	22.6094	22.7194	23.3806	24.0689	22.4952	23.2939	22.8957	NaN	23.4483	G5E8V9	Arfaptin-1	Arfip1	Protein metabolism, transport, folding
24.0141	NaN	22.9239	23.3643	22.4494	24.4956	23.4911	22.437	23.479	23.1191	O08691	Arginase-2, mitochondrial	Arg2	Protein metabolism, transport, folding
23.1671	NaN	24.783	24.7331	21.7579	24.3856	23.4539	24.3174	21.9745	23.9301	Q5SUC3	Calnexin	Canx	Protein metabolism, transport, folding
25.648	25.9509	25.1273	26.2887	27.477	25.3412	27.1447	26.7964	25.5362	27.1173	Q9R100	Cadherin-17	Cdh17	Protein metabolism, transport, folding
NaN	21.42	21.538	22.7452	23.0869	20.9152	21.3187	21.8956	NaN	21.5838	B0R091	Calcineurin B homologous protein 1	Chp1	Protein metabolism, transport, folding
21.99	22.6592	21.7626	23.0534	23.5275	21.21	23.423	22.4937	23.733	21.21	Q9D1A2	Cytosolic non-specific dipeptidase	Cndp2	Protein metabolism, transport, folding
21.1639	NaN	NaN	NaN	NaN	NaN	21.204	21.1791	NaN	21.9077	Q8CD51	Glutamyl aminopeptidase	Enpep	Protein metabolism, transport, folding
19.306	NaN	NaN	21.416	20.8645	20.894	20.5365	20.7667	20.2518	NaN	Q3TDN2	FAS-associated factor 2	Faf2	Protein metabolism, transport, folding
NaN	21.0138	20.1708	20.6393	NaN	NaN	NaN	20.9585	NaN	20.895	Q9D309	Protein FAM3B	Fam3b	Protein metabolism, transport, folding
20.4222	NaN	20.9067	NaN	NaN	NaN	20.8304	21.1949	NaN	21.1842	Q80UU0	Golgi SNAP receptor complex member 1	Gosr1	Protein metabolism, transport, folding
NaN	NaN	NaN	21.5299	NaN	21.9976	20.8674	NaN	NaN	21.1194	S4R1E5	Glutathione peroxidase	Gpx4	Protein metabolism, transport, folding
23.0687	22.2702	22.4801	22.2513	23.729	22.3919	23.3203	22.793	23.1818	22.3928	Q71LX8	Heat shock protein HSP 90-beta	Hsp90ab1	Protein metabolism, transport, folding
25.0518	22.7564	23.1966	22.7871	21.4027	22.8919	22.7024	22.3248	23.6267	22.5053	P38647	Stress-70 protein, mitochondrial	Hspa9	Protein metabolism, transport, folding
26.1804	21.7048	24.4275	23.7733	22.6857	25.077	23.9972	23.2171	24.4703	24.3565	P63038	60 kDa heat shock protein, mitochondrial	Hspd1	Protein metabolism, transport, folding
NaN	NaN	NaN	NaN	20.5741	NaN	20.6832	20.4862	NaN	20.399	Q62470	Integrin alpha-3	Itga3	Protein metabolism, transport, folding
20.5136	NaN	20.6404	20.4617	NaN	NaN	21.1864	NaN	20.6272	NaN	Q9CPY7	Cytosol aminopeptidase	Lap3	Protein metabolism, transport, folding
NaN	NaN	NaN	NaN	NaN	20.9964	21.4565	21.4343	NaN	21.4344	Q3UKQ5	Cation-dependent mannose-6-phosphate receptor	M6pr	Protein metabolism, transport, folding
22.6754	NaN	NaN	21.6525	NaN	21.6418	22.7094	22.1088	NaN	23.1557	Q7M758	N-acetylated-alpha-linked acidic dipeptidase-like protein	Naaladl1	Protein metabolism, transport, folding
26.8318	24.383	25.2603	25.9027	24.3645	26.4595	25.6162	24.2669	25.6278	24.9573	Q3UKT3	Ornithine aminotransferase, mitochondrial	Oat	Protein metabolism, transport, folding
25.7284	26.3729	25.8253	26.2091	25.9431	26.0123	25.9544	25.7353	24.868	25.4937	P27773	Protein disulfide-isomerase A3	Pdia3	Protein metabolism, transport, folding
23.022	23.1461	22.9715	23.1828	22.3182	22.1407	22.1464	22.4998	21.7428	21.7739	P08003	Protein disulfide-isomerase A4	Pdia4	Protein metabolism, transport, folding
19.6709	NaN	NaN	20.041	NaN	21.4127	19.9845	NaN	NaN	20.4698	Q3V2V2	Prohibitin-2	Phb2	Protein metabolism, transport, folding
24.035	NaN	23.6912	23.3416	23.9579	22.835	23.6712	23.465	24.7176	22.718	Q5SVY2	Peptidyl-prolyl cis-trans isomerase	Ppia	Protein metabolism, transport, folding
22.83	23.5296	22.9332	23.6875	23.0843	23.6212	22.9542	23.5544	22.4683	23.8932	Q9DCY1	Peptidyl-prolyl cis-trans isomerase	Ppib	Protein metabolism, transport, folding
21.2392	NaN	NaN	21.9103	23.0158	21.2231	23.2558	22.7617	NaN	23.2604	Q0PD38	Ras-related protein Rab-18	Rab18	Protein metabolism, transport, folding
23.0827	22.4401	22.6748	23.7162	22.9439	23.1314	24.4235	24.6288	22.7095	24.3699	Q9D1G1	Ras-related protein Rab-1B	Rab1b	Protein metabolism, transport, folding
21.2559	22.3593	21.667	23.1227	23.9204	22.5473	23.4805	22.993	22.0639	23.4514	Q0PD65	Ras-related protein Rab-2A	Rab2a	Protein metabolism, transport, folding
21.1614	21.0483	21.8498	22.7859	23.6475	21.6522	23.3456	22.8002	21.3994	23.867	Q3TJ39	Ras-related protein Rab-5C	Rab5c	Protein metabolism, transport, folding
21.7547	21.7185	22.2195	22.9842	23.0504	23.4558	23.2601	23.6311	NaN	23.1366	O08547	Vesicle-trafficking protein SEC22b	Sec22b	Protein metabolism, transport, folding
19.6487	NaN	NaN	NaN	NaN	21.4804	21.1136	20.6602	NaN	21.6369	E9Q1S3	Protein transport protein Sec23A	Sec23a	Protein metabolism, transport, folding
21.5536	NaN	23.1962	22.6778	22.736	22.3214	22.6653	23.0357	NaN	22.4193	Q8R1V4	Transmembrane emp24 domain-containing protein 4	Tmed4	Protein metabolism, transport, folding
22.8561	24.1483	22.4319	23.3392	24.0067	24.1437	24.3301	24.1385	23.12	24.5874	Q8K0C5	Zymogen granule membrane protein 16	Zg16	Protein metabolism, transport, folding
25.6846	24.8504	25.7405	25.1357	23.3273	25.7115	25.1758	24.8792	24.7874	25.2552	Q58E64	Elongation factor 1-alpha	Eef1a1	Transcription/Translation
21.4262	21.459	21.5813	20.9337	21.0247	22.0181	21.8243	21.6377	21.2131	21.6767	D3Z7N2	Elongation factor 1-delta	Eef1d	Transcription/Translation
22.1297	NaN	21.5102	21.3795	21.4069	21.6725	21.8643	22.1915	21.6172	21.7782	Q9D8N0	Elongation factor 1-gamma	Eef1g	Transcription/Translation
22.7697	NaN	22.1405	21.8654	22.2412	22.4289	22.2624	22.3154	22.6878	21.8605	Q8C153	Elongation factor 2	Eef2	Transcription/Translation
22.3048	21.5667	NaN	20.8046	22.3555	21.4496	21.5887	NaN	22.4207	21.1414	Q4FZL1	Eukaryotic initiation factor 4A-I	Eif4a1	Transcription/Translation
23.8363	NaN	NaN	NaN	21.0431	22.2692	22.9835	22.103	21.2792	23.8831	Q3THW5	Histone H2A.V	H2afv	Transcription/Translation
25.7695	23.0173	22.8608	21.8784	23.3491	24.3671	24.2854	24.0542	24.2125	24.8495	P43275	Histone H1.1	Hist1h1a	Transcription/Translation
26.667	23.8926	23.4721	22.5901	24.3627	24.0834	24.2871	24.8352	25.3834	24.8072	Q1WWK3	Histone H1.5	Hist1h1b	Transcription/Translation
26.909	24.6837	25.4565	23.0797	24.5359	24.4057	25.0692	25.2723	25.7706	25.4193	Q3U292	Histone H1.3	Hist1h1d	Transcription/Translation
27.0252	25.1289	24.55	23.3523	24.8548	24.2149	25.0045	25.0559	26.5744	25.5902	P43274	Histone H1.4	Hist1h1e	Transcription/Translation
29.3919	23.1024	25.1409	25.5591	24.9171	28.2744	27.7368	28.0946	26.2437	28.9255	A0AUV1	Histone H2A	Hist1h2ah	Transcription/Translation
25.6854	NaN	NaN	NaN	NaN	22.8413	23.2723	22.6934	22.2901	24.8168	F8WIX8	Histone H2A	Hist1h2al	Transcription/Translation
26.9736	23.6181	23.6308	21.9481	24.8638	24.571	24.0338	24.2296	25.5059	24.1615	A1L0U3	Histone H3	Hist1h3e	Transcription/Translation
23.2994	NaN	20.4957	NaN	NaN	20.6801	20.4616	20.7436	20.8482	20.8766	Q566K0	High mobility group protein HMG-I/HMG-Y	Hmga1	Transcription/Translation
23.8532	NaN	22.5171	21.5051	NaN	23.2329	22.4047	22.5112	22.5087	23.126	Q3UAZ7	High mobility group protein B2	Hmgb2	Transcription/Translation
22.6573	NaN	NaN	NaN	NaN	21.7714	21.8933	21.413	22.702	21.8459	B8JK33	Heterogeneous nuclear ribonucleoprotein M	Hnrnpm	Transcription/Translation
23.8243	21.9426	22.6936	20.9629	21.5066	21.856	22.734	21.1319	22.9983	21.7443	G3XA10	Heterogeneous nuclear ribonucleoprotein U	Hnrnpu	Transcription/Translation
22.4868	NaN	22.8058	21.4185	NaN	22.3122	21.6446	21.9668	21.8746	22.4503	P67778	Prohibitin	Phb	Transcription/Translation
20.6744	NaN	NaN	NaN	NaN	20.1099	20.838	NaN	21.1837	NaN	Q545K5	Putative RNA-binding protein 3	Rbm3	Transcription/Translation
21.5155	NaN	22.0162	21.4963	21.245	21.9206	21.4323	21.6671	21.7807	21.3495	Q5RKP3	60S ribosomal protein L13	Rpl13	Transcription/Translation
21.0506	20.321	20.4448	20.5425	NaN	20.4657	20.9292	21.8529	20.1668	20.6704	Q9CZM2	60S ribosomal protein L15	Rpl15	Transcription/Translation
NaN	21.3564	NaN	21.27	NaN	NaN	21.4178	NaN	21.2642	21.2093	P14115	60S ribosomal protein L27a	Rpl27a	Transcription/Translation
22.1111	NaN	22.215	21.5372	NaN	21.5755	21.807	21.7216	22.0694	21.6286	Q3UB90	60S ribosomal protein L3	Rpl3	Transcription/Translation
20.8653	NaN	20.9334	22.9099	NaN	23.5106	20.805	NaN	21.2298	21.0559	Q9JJI8	60S ribosomal protein L38	Rpl38	Transcription/Translation
23.3373	21.691	21.694	21.4748	NaN	22.2662	22.0943	22.0988	21.9198	21.9555	Q9D8E6	60S ribosomal protein L4	Rpl4	Transcription/Translation
21.3663	NaN	NaN	21.0654	NaN	21.4954	NaN	21.3934	21.4508	NaN	Q3THE1	60S ribosomal protein L5	Rpl5	Transcription/Translation
23.5455	23.105	23.1004	22.2627	23.4261	23.1449	23.1829	22.9668	23.2775	22.7034	Q3UCH0	60S ribosomal protein L6	Rpl6	Transcription/Translation
23.138	23.0002	22.3927	22.7684	22.9495	21.2854	22.4933	23.1574	23.3155	22.043	Q5M9N8	60S ribosomal protein L7	Rpl7	Transcription/Translation
22.3049	NaN	NaN	22.3008	21.2478	22.8076	NaN	22.7604	22.0345	NaN	Q6P1A9	60S ribosomal protein L7a	Rpl7a	Transcription/Translation
21.7991	22.0993	22.4751	21.8802	22.0421	20.7218	21.8023	22.0553	22.3192	21.2298	Q9Z237	60S ribosomal protein L8	Rpl8	Transcription/Translation
23.0976	22.6166	22.6999	22.1019	22.5062	22.7556	22.7194	22.7808	22.9538	22.3945	P99027	60S acidic ribosomal protein P2	Rplp2	Transcription/Translation
NaN	NaN	20.4887	NaN	NaN	NaN	20.2137	20.4594	21.4391	19.647	Q3UJS5	40S ribosomal protein S14	Rps14	Transcription/Translation
21.7067	NaN	NaN	21.0718	NaN	21.5494	20.8499	20.9984	NaN	20.951	Q5M9L7	40S ribosomal protein S17	Rps17	Transcription/Translation
21.2015	NaN	20.9852	20.7965	20.6162	21.3301	21.8069	21.5761	21.731	21.8639	S4R1N6	40S ribosomal protein S18	Rps18	Transcription/Translation
20.8481	NaN	21.693	20.2731	NaN	NaN	20.8451	20.7732	21.9935	NaN	D3YUT3	40S ribosomal protein S19	Rps19	Transcription/Translation
NaN	NaN	20.4381	NaN	NaN	NaN	20.4439	NaN	20.5649	20.1476	Q9D1S3	40S ribosomal protein S3a	Rps3a1	Transcription/Translation
19.9915	20.5587	NaN	NaN	NaN	20.5788	NaN	NaN	20.7486	20.5035	Q545F8	40S ribosomal protein S4, X isoform	Rps4x	Transcription/Translation
21.9607	21.4517	21.8013	21.1972	21.2948	21.982	21.1551	20.9099	22.5387	NaN	Q5M9L9	40S ribosomal protein S8	Rps8	Transcription/Translation
24.1016	22.5956	24.1392	23.3321	22.786	23.5863	22.9534	23.393	23.0093	23.1111	A2AVJ7	Ribosome-binding protein 1	Rrbp1	Transcription/Translation
22.4426	22.0436	22.5379	22.6523	21.8173	22.5757	21.6567	21.4371	NaN	22.4793	Q8VEM8	Phosphate carrier protein, mitochondrial	Slc25a3	Transcription/Translation
25.0078	NaN	23.6273	24.0824	21.5626	24.3656	22.5643	21.8213	22.6961	23.5556	Q545A2	ADP/ATP translocase 2	Slc25a5	Transcription/Translation
22.4766	NaN	21.5158	20.8813	21.027	21.4538	21.7253	21.2923	21.3116	21.6952	Q3TNH0	Lamina-associated polypeptide 2, isoforms beta/delta/epsilon/gamma	Tmpo	Transcription/Translation
21.9343	NaN	22.6319	21.4876	20.2839	23.2002	21.6662	21.3486	21.6393	21.6476	Q8BFR5	Elongation factor Tu, mitochondrial	Tufm	Transcription/Translation
21.4762	NaN	20.5346	20.7217	NaN	20.8113	20.2403	NaN	NaN	NaN	Q8BXK9	Chloride intracellular channel protein 5	Clic5	Transport
NaN	NaN	21.3036	NaN	NaN	19.3601	20.3569	NaN	NaN	19.8797	Q8BXA1	Golgi integral membrane protein 4	Golim4	Transport
22.3797	22.2218	NaN	20.8574	22.9623	21.8638	23.4998	21.7718	21.4163	21.2887	E9Q223	Hemoglobin subunit beta-1	Hbb-b1	Transport
24.8098	21.9828	22.0856	21.6785	23.3748	23.5098	23.7748	21.4158	23.9661	22.3934	B7ZP22	Heterogeneous nuclear ribonucleoproteins A2/B1	Hnrnpa2b1	Transport
27.0765	26.7646	27.8416	27.2989	27.0385	27.4178	26.9394	27.0386	26.0777	26.6823	Q3U9G2	78 kDa glucose-regulated protein	Hspa5	Transport
21.9192	NaN	21.8924	22.2037	NaN	22.0342	21.0245	21.9361	21.1554	21.0282	Q9JKR6	Hypoxia up-regulated protein 1	Hyou1	Transport
20.8045	NaN	NaN	NaN	NaN	NaN	21.2226	21.0733	NaN	21.386	Q61847	Meprin A subunit beta	Mep1b	Transport
21.2598	21.4905	21.5441	NaN	20.9924	21.0483	20.9009	21.1246	20.9163	20.8291	E9QM38	Solute carrier family 12 member 2	Slc12a2	Transport
22.8265	NaN	20.9776	22.4575	NaN	23.5306	20.8595	20.5612	20.2348	21.2734	Q3U6K8	Voltage-dependent anion-selective channel protein 1	Vdac1	Transport
22.2486	NaN	22.4036	NaN	NaN	22.9496	NaN	21.2211	20.4636	NaN	G3UX26	Voltage-dependent anion-selective channel protein 2	Vdac2	Transport
