# Supplementary material for: Diet Induced Obesity Alters Intestinal Cytoplasmic Lipid Droplet Morphology and Proteome in the Postprandial Response to Dietary Fat
Source: Front Physiol. 2019 Mar 5;10:180. doi: 10.3389/fphys.2019.00180 (PMC6413465; doi:10.3389/fphys.2019.00180)
Supplement: Table S2 — GOrilla analysis of enriched GO terms associated with proteins identified by proteomic analysis. [file Table_2.XLSX]

## Sheet: Complete proteome gorilla GOPRO
Biological proccess enriched in the complete CLD proteome
GO Term	Description	P-value	Genes
GO:0055114	oxidation-reduction process	1.74e-28	[Ndufa8 - nadh dehydrogenase (ubiquinone) 1 alpha subcomplex, 8, Hsd17b4 - hydroxysteroid (17-beta) dehydrogenase 4, Gdi2 - guanosine diphosphate (gdp) dissociation inhibitor 2, Hadha - hydroxyacyl-coenzyme a dehydrogenase/3-ketoacyl-coenzyme a thiolase/enoyl-coenzyme a hydratase (trifunctional protein), alpha subunit, Gpd2 - glycerol phosphate dehydrogenase 2, mitochondrial, Fam213a - family wit…
GO:0044281	small molecule metabolic process	3.01e-25	[Hsd17b4 - hydroxysteroid (17-beta) dehydrogenase 4, Hadha - hydroxyacyl-coenzyme a dehydrogenase/3-ketoacyl-coenzyme a thiolase/enoyl-coenzyme a hydratase (trifunctional protein), alpha subunit, Gpd2 - glycerol phosphate dehydrogenase 2, mitochondrial, Abhd5 - abhydrolase domain containing 5, Hspa8 - heat shock protein 8, Gpd1 - glycerol-3-phosphate dehydrogenase 1 (soluble), Vcp - valosin conta…
GO:0044710	single-organism metabolic process	3.7e-23	[Hsd17b4 - hydroxysteroid (17-beta) dehydrogenase 4, Gdi2 - guanosine diphosphate (gdp) dissociation inhibitor 2, Hadha - hydroxyacyl-coenzyme a dehydrogenase/3-ketoacyl-coenzyme a thiolase/enoyl-coenzyme a hydratase (trifunctional protein), alpha subunit, Gpd2 - glycerol phosphate dehydrogenase 2, mitochondrial, Man1a - mannosidase 1, alpha, Abhd5 - abhydrolase domain containing 5, Hspa8 - heat …
GO:0019752	carboxylic acid metabolic process	2.02e-20	[Hsd17b4 - hydroxysteroid (17-beta) dehydrogenase 4, Hadha - hydroxyacyl-coenzyme a dehydrogenase/3-ketoacyl-coenzyme a thiolase/enoyl-coenzyme a hydratase (trifunctional protein), alpha subunit, Abhd5 - abhydrolase domain containing 5, Hadhb - hydroxyacyl-coenzyme a dehydrogenase/3-ketoacyl-coenzyme a thiolase/enoyl-coenzyme a hydratase (trifunctional protein), beta subunit, Lipe - lipase, hormo…
GO:1901564	organonitrogen compound metabolic process	1.37e-19	[Tkt - transketolase, Gpd2 - glycerol phosphate dehydrogenase 2, mitochondrial, Hspa8 - heat shock protein 8, Enpep - glutamyl aminopeptidase, Gpd1 - glycerol-3-phosphate dehydrogenase 1 (soluble), Tufm - tu translation elongation factor, mitochondrial, Vcp - valosin containing protein, Maoa - monoamine oxidase a, Acadl - acyl-coenzyme a dehydrogenase, long-chain, Pkm - pyruvate kinase, muscle, R…
GO:0043436	oxoacid metabolic process	2.05e-19	[Hsd17b4 - hydroxysteroid (17-beta) dehydrogenase 4, Hadha - hydroxyacyl-coenzyme a dehydrogenase/3-ketoacyl-coenzyme a thiolase/enoyl-coenzyme a hydratase (trifunctional protein), alpha subunit, Abhd5 - abhydrolase domain containing 5, Hadhb - hydroxyacyl-coenzyme a dehydrogenase/3-ketoacyl-coenzyme a thiolase/enoyl-coenzyme a hydratase (trifunctional protein), beta subunit, Lipe - lipase, hormo…
GO:0006082	organic acid metabolic process	5.57e-19	[Hsd17b4 - hydroxysteroid (17-beta) dehydrogenase 4, Hadha - hydroxyacyl-coenzyme a dehydrogenase/3-ketoacyl-coenzyme a thiolase/enoyl-coenzyme a hydratase (trifunctional protein), alpha subunit, Abhd5 - abhydrolase domain containing 5, Hadhb - hydroxyacyl-coenzyme a dehydrogenase/3-ketoacyl-coenzyme a thiolase/enoyl-coenzyme a hydratase (trifunctional protein), beta subunit, Lipe - lipase, hormo…
GO:0044712	single-organism catabolic process	1.06e-18	[Hsd17b4 - hydroxysteroid (17-beta) dehydrogenase 4, Hadha - hydroxyacyl-coenzyme a dehydrogenase/3-ketoacyl-coenzyme a thiolase/enoyl-coenzyme a hydratase (trifunctional protein), alpha subunit, Hadhb - hydroxyacyl-coenzyme a dehydrogenase/3-ketoacyl-coenzyme a thiolase/enoyl-coenzyme a hydratase (trifunctional protein), beta subunit, Lipe - lipase, hormone sensitive, Vcp - valosin containing pr…
GO:0032787	monocarboxylic acid metabolic process	1.72e-18	[Hsd17b4 - hydroxysteroid (17-beta) dehydrogenase 4, Hadha - hydroxyacyl-coenzyme a dehydrogenase/3-ketoacyl-coenzyme a thiolase/enoyl-coenzyme a hydratase (trifunctional protein), alpha subunit, Hadhb - hydroxyacyl-coenzyme a dehydrogenase/3-ketoacyl-coenzyme a thiolase/enoyl-coenzyme a hydratase (trifunctional protein), beta subunit, Abhd5 - abhydrolase domain containing 5, Lipe - lipase, hormo…
GO:0044242	cellular lipid catabolic process	3.64e-18	[Hsd17b4 - hydroxysteroid (17-beta) dehydrogenase 4, Hadha - hydroxyacyl-coenzyme a dehydrogenase/3-ketoacyl-coenzyme a thiolase/enoyl-coenzyme a hydratase (trifunctional protein), alpha subunit, Hadhb - hydroxyacyl-coenzyme a dehydrogenase/3-ketoacyl-coenzyme a thiolase/enoyl-coenzyme a hydratase (trifunctional protein), beta subunit, Lipe - lipase, hormone sensitive, Cps1 - carbamoyl-phosphate …
GO:0046034	ATP metabolic process	1.5e-17	[Aldob - aldolase b, fructose-bisphosphate, Atp1b1 - atpase, na+/k+ transporting, beta 1 polypeptide, Hspa8 - heat shock protein 8, Ndufs1 - nadh dehydrogenase (ubiquinone) fe-s protein 1, Atp5j2 - atp synthase, h+ transporting, mitochondrial f0 complex, subunit f2, Atp5c1 - atp synthase, h+ transporting, mitochondrial f1 complex, gamma polypeptide 1, Atp5b - atp synthase, h+ transporting mitocho…
GO:0009205	purine ribonucleoside triphosphate metabolic process	1.07e-16	[Aldob - aldolase b, fructose-bisphosphate, Atp1b1 - atpase, na+/k+ transporting, beta 1 polypeptide, Hspa8 - heat shock protein 8, Ndufs1 - nadh dehydrogenase (ubiquinone) fe-s protein 1, Atp5j2 - atp synthase, h+ transporting, mitochondrial f0 complex, subunit f2, Atp5c1 - atp synthase, h+ transporting, mitochondrial f1 complex, gamma polypeptide 1, Vcp - valosin containing protein, Atp5b - atp…
GO:0009199	ribonucleoside triphosphate metabolic process	1.7e-16	[Aldob - aldolase b, fructose-bisphosphate, Atp1b1 - atpase, na+/k+ transporting, beta 1 polypeptide, Hspa8 - heat shock protein 8, Ndufs1 - nadh dehydrogenase (ubiquinone) fe-s protein 1, Atp5j2 - atp synthase, h+ transporting, mitochondrial f0 complex, subunit f2, Atp5c1 - atp synthase, h+ transporting, mitochondrial f1 complex, gamma polypeptide 1, Vcp - valosin containing protein, Atp5b - atp…
GO:0009144	purine nucleoside triphosphate metabolic process	4.14e-16	[Aldob - aldolase b, fructose-bisphosphate, Atp1b1 - atpase, na+/k+ transporting, beta 1 polypeptide, Hspa8 - heat shock protein 8, Ndufs1 - nadh dehydrogenase (ubiquinone) fe-s protein 1, Atp5j2 - atp synthase, h+ transporting, mitochondrial f0 complex, subunit f2, Atp5c1 - atp synthase, h+ transporting, mitochondrial f1 complex, gamma polypeptide 1, Vcp - valosin containing protein, Atp5b - atp…
GO:0009062	fatty acid catabolic process	4.31e-16	[Hsd17b4 - hydroxysteroid (17-beta) dehydrogenase 4, Hadha - hydroxyacyl-coenzyme a dehydrogenase/3-ketoacyl-coenzyme a thiolase/enoyl-coenzyme a hydratase (trifunctional protein), alpha subunit, Eci1 - enoyl-coenzyme a delta isomerase 1, Hadhb - hydroxyacyl-coenzyme a dehydrogenase/3-ketoacyl-coenzyme a thiolase/enoyl-coenzyme a hydratase (trifunctional protein), beta subunit, Lipe - lipase, hor…
GO:0016042	lipid catabolic process	1.07e-15	[Hsd17b4 - hydroxysteroid (17-beta) dehydrogenase 4, Hadha - hydroxyacyl-coenzyme a dehydrogenase/3-ketoacyl-coenzyme a thiolase/enoyl-coenzyme a hydratase (trifunctional protein), alpha subunit, Hadhb - hydroxyacyl-coenzyme a dehydrogenase/3-ketoacyl-coenzyme a thiolase/enoyl-coenzyme a hydratase (trifunctional protein), beta subunit, Lipe - lipase, hormone sensitive, Cps1 - carbamoyl-phosphate …
GO:0072329	monocarboxylic acid catabolic process	1.95e-15	[Hsd17b4 - hydroxysteroid (17-beta) dehydrogenase 4, Hadha - hydroxyacyl-coenzyme a dehydrogenase/3-ketoacyl-coenzyme a thiolase/enoyl-coenzyme a hydratase (trifunctional protein), alpha subunit, Eci1 - enoyl-coenzyme a delta isomerase 1, Hadhb - hydroxyacyl-coenzyme a dehydrogenase/3-ketoacyl-coenzyme a thiolase/enoyl-coenzyme a hydratase (trifunctional protein), beta subunit, Lipe - lipase, hor…
GO:0009167	purine ribonucleoside monophosphate metabolic process	3.05e-15	[Aldob - aldolase b, fructose-bisphosphate, Atp1b1 - atpase, na+/k+ transporting, beta 1 polypeptide, Hspa8 - heat shock protein 8, Ndufs1 - nadh dehydrogenase (ubiquinone) fe-s protein 1, Atp5j2 - atp synthase, h+ transporting, mitochondrial f0 complex, subunit f2, Atp5c1 - atp synthase, h+ transporting, mitochondrial f1 complex, gamma polypeptide 1, Vcp - valosin containing protein, Atp5b - atp…
GO:0009126	purine nucleoside monophosphate metabolic process	3.76e-15	[Aldob - aldolase b, fructose-bisphosphate, Atp1b1 - atpase, na+/k+ transporting, beta 1 polypeptide, Hspa8 - heat shock protein 8, Ndufs1 - nadh dehydrogenase (ubiquinone) fe-s protein 1, Atp5j2 - atp synthase, h+ transporting, mitochondrial f0 complex, subunit f2, Atp5c1 - atp synthase, h+ transporting, mitochondrial f1 complex, gamma polypeptide 1, Vcp - valosin containing protein, Atp5b - atp…
GO:0009161	ribonucleoside monophosphate metabolic process	4.62e-15	[Aldob - aldolase b, fructose-bisphosphate, Atp1b1 - atpase, na+/k+ transporting, beta 1 polypeptide, Hspa8 - heat shock protein 8, Ndufs1 - nadh dehydrogenase (ubiquinone) fe-s protein 1, Atp5j2 - atp synthase, h+ transporting, mitochondrial f0 complex, subunit f2, Atp5c1 - atp synthase, h+ transporting, mitochondrial f1 complex, gamma polypeptide 1, Vcp - valosin containing protein, Atp5b - atp…
GO:0009141	nucleoside triphosphate metabolic process	6.96e-15	[Aldob - aldolase b, fructose-bisphosphate, Atp1b1 - atpase, na+/k+ transporting, beta 1 polypeptide, Hspa8 - heat shock protein 8, Ndufs1 - nadh dehydrogenase (ubiquinone) fe-s protein 1, Atp5j2 - atp synthase, h+ transporting, mitochondrial f0 complex, subunit f2, Atp5c1 - atp synthase, h+ transporting, mitochondrial f1 complex, gamma polypeptide 1, Vcp - valosin containing protein, Atp5b - atp…
GO:0044255	cellular lipid metabolic process	8.58e-15	[Hsd17b4 - hydroxysteroid (17-beta) dehydrogenase 4, Hadha - hydroxyacyl-coenzyme a dehydrogenase/3-ketoacyl-coenzyme a thiolase/enoyl-coenzyme a hydratase (trifunctional protein), alpha subunit, Abhd5 - abhydrolase domain containing 5, Hadhb - hydroxyacyl-coenzyme a dehydrogenase/3-ketoacyl-coenzyme a thiolase/enoyl-coenzyme a hydratase (trifunctional protein), beta subunit, Lipe - lipase, hormo…
GO:0046496	nicotinamide nucleotide metabolic process	2.33e-14	[Aldob - aldolase b, fructose-bisphosphate, Tkt - transketolase, Gpd2 - glycerol phosphate dehydrogenase 2, mitochondrial, Gpd1 - glycerol-3-phosphate dehydrogenase 1 (soluble), Vcp - valosin containing protein, Pkm - pyruvate kinase, muscle, Tpi1 - triosephosphate isomerase 1, Ldha - lactate dehydrogenase a, Prdx5 - peroxiredoxin 5, Ogdh - oxoglutarate (alpha-ketoglutarate) dehydrogenase (lipoam…
GO:0006733	oxidoreduction coenzyme metabolic process	3.7e-14	[Aldob - aldolase b, fructose-bisphosphate, Tkt - transketolase, Gpd2 - glycerol phosphate dehydrogenase 2, mitochondrial, Gpd1 - glycerol-3-phosphate dehydrogenase 1 (soluble), Vcp - valosin containing protein, Tpi1 - triosephosphate isomerase 1, Pkm - pyruvate kinase, muscle, Ldha - lactate dehydrogenase a, Prdx5 - peroxiredoxin 5, Coq9 - coenzyme q9 homolog (yeast), Ogdh - oxoglutarate (alpha-…
GO:0006091	generation of precursor metabolites and energy	3.71e-14	[Ndufs1 - nadh dehydrogenase (ubiquinone) fe-s protein 1, Cps1 - carbamoyl-phosphate synthetase 1, Pkm - pyruvate kinase, muscle, Ndufv2 - nadh dehydrogenase (ubiquinone) flavoprotein 2, Pgam1 - phosphoglycerate mutase 1, Pgk1 - phosphoglycerate kinase 1, Uqcrb - ubiquinol-cytochrome c reductase binding protein, Hkdc1 - hexokinase domain containing 1, Acox1 - acyl-coenzyme a oxidase 1, palmitoyl,…
GO:0019362	pyridine nucleotide metabolic process	3.73e-14	[Aldob - aldolase b, fructose-bisphosphate, Tkt - transketolase, Gpd2 - glycerol phosphate dehydrogenase 2, mitochondrial, Gpd1 - glycerol-3-phosphate dehydrogenase 1 (soluble), Vcp - valosin containing protein, Pkm - pyruvate kinase, muscle, Tpi1 - triosephosphate isomerase 1, Ldha - lactate dehydrogenase a, Prdx5 - peroxiredoxin 5, Ogdh - oxoglutarate (alpha-ketoglutarate) dehydrogenase (lipoam…
GO:0044282	small molecule catabolic process	4.04e-14	[Hsd17b4 - hydroxysteroid (17-beta) dehydrogenase 4, Hadha - hydroxyacyl-coenzyme a dehydrogenase/3-ketoacyl-coenzyme a thiolase/enoyl-coenzyme a hydratase (trifunctional protein), alpha subunit, Hadhb - hydroxyacyl-coenzyme a dehydrogenase/3-ketoacyl-coenzyme a thiolase/enoyl-coenzyme a hydratase (trifunctional protein), beta subunit, Lipe - lipase, hormone sensitive, Acadl - acyl-coenzyme a deh…
GO:0009123	nucleoside monophosphate metabolic process	4.69e-14	[Aldob - aldolase b, fructose-bisphosphate, Atp1b1 - atpase, na+/k+ transporting, beta 1 polypeptide, Hspa8 - heat shock protein 8, Ndufs1 - nadh dehydrogenase (ubiquinone) fe-s protein 1, Atp5j2 - atp synthase, h+ transporting, mitochondrial f0 complex, subunit f2, Atp5c1 - atp synthase, h+ transporting, mitochondrial f1 complex, gamma polypeptide 1, Vcp - valosin containing protein, Atp5b - atp…
GO:0006629	lipid metabolic process	4.92e-14	[Hsd17b4 - hydroxysteroid (17-beta) dehydrogenase 4, Hadha - hydroxyacyl-coenzyme a dehydrogenase/3-ketoacyl-coenzyme a thiolase/enoyl-coenzyme a hydratase (trifunctional protein), alpha subunit, Hadhb - hydroxyacyl-coenzyme a dehydrogenase/3-ketoacyl-coenzyme a thiolase/enoyl-coenzyme a hydratase (trifunctional protein), beta subunit, Abhd5 - abhydrolase domain containing 5, Lipe - lipase, hormo…
GO:0006810	transport	6.54e-14	[Slc2a2 - solute carrier family 2 (facilitated glucose transporter), member 2, Calr - calreticulin, Gdi2 - guanosine diphosphate (gdp) dissociation inhibitor 2, Arf3 - adp-ribosylation factor 3, Cap1 - cap, adenylate cyclase-associated protein 1 (yeast), Hspa8 - heat shock protein 8, Stx12 - syntaxin 12, Canx - calnexin, Vcp - valosin containing protein, Lman1 - lectin, mannose-binding, 1, Apoe -…
GO:0072524	pyridine-containing compound metabolic process	7.41e-14	[Aldob - aldolase b, fructose-bisphosphate, Tkt - transketolase, Gpd2 - glycerol phosphate dehydrogenase 2, mitochondrial, Gpd1 - glycerol-3-phosphate dehydrogenase 1 (soluble), Vcp - valosin containing protein, Pkm - pyruvate kinase, muscle, Tpi1 - triosephosphate isomerase 1, Ldha - lactate dehydrogenase a, Prdx5 - peroxiredoxin 5, Ogdh - oxoglutarate (alpha-ketoglutarate) dehydrogenase (lipoam…
GO:0006631	fatty acid metabolic process	8.7e-14	[Hsd17b4 - hydroxysteroid (17-beta) dehydrogenase 4, Hadha - hydroxyacyl-coenzyme a dehydrogenase/3-ketoacyl-coenzyme a thiolase/enoyl-coenzyme a hydratase (trifunctional protein), alpha subunit, Abhd5 - abhydrolase domain containing 5, Hadhb - hydroxyacyl-coenzyme a dehydrogenase/3-ketoacyl-coenzyme a thiolase/enoyl-coenzyme a hydratase (trifunctional protein), beta subunit, Lipe - lipase, hormo…
GO:0006635	fatty acid beta-oxidation	2.59e-13	[Hsd17b4 - hydroxysteroid (17-beta) dehydrogenase 4, Hadha - hydroxyacyl-coenzyme a dehydrogenase/3-ketoacyl-coenzyme a thiolase/enoyl-coenzyme a hydratase (trifunctional protein), alpha subunit, Eci1 - enoyl-coenzyme a delta isomerase 1, Hadhb - hydroxyacyl-coenzyme a dehydrogenase/3-ketoacyl-coenzyme a thiolase/enoyl-coenzyme a hydratase (trifunctional protein), beta subunit, Etfa - electron tr…
GO:0051234	establishment of localization	3.94e-13	[Slc2a2 - solute carrier family 2 (facilitated glucose transporter), member 2, Calr - calreticulin, Gdi2 - guanosine diphosphate (gdp) dissociation inhibitor 2, Arf3 - adp-ribosylation factor 3, Cap1 - cap, adenylate cyclase-associated protein 1 (yeast), Hspa8 - heat shock protein 8, Stx12 - syntaxin 12, Canx - calnexin, Vcp - valosin containing protein, Lman1 - lectin, mannose-binding, 1, Apoe -…
GO:0019395	fatty acid oxidation	5.4e-13	[Hsd17b4 - hydroxysteroid (17-beta) dehydrogenase 4, Hadha - hydroxyacyl-coenzyme a dehydrogenase/3-ketoacyl-coenzyme a thiolase/enoyl-coenzyme a hydratase (trifunctional protein), alpha subunit, Eci1 - enoyl-coenzyme a delta isomerase 1, Hadhb - hydroxyacyl-coenzyme a dehydrogenase/3-ketoacyl-coenzyme a thiolase/enoyl-coenzyme a hydratase (trifunctional protein), beta subunit, Etfa - electron tr…
GO:0034440	lipid oxidation	7.24e-13	[Hsd17b4 - hydroxysteroid (17-beta) dehydrogenase 4, Hadha - hydroxyacyl-coenzyme a dehydrogenase/3-ketoacyl-coenzyme a thiolase/enoyl-coenzyme a hydratase (trifunctional protein), alpha subunit, Eci1 - enoyl-coenzyme a delta isomerase 1, Hadhb - hydroxyacyl-coenzyme a dehydrogenase/3-ketoacyl-coenzyme a thiolase/enoyl-coenzyme a hydratase (trifunctional protein), beta subunit, Etfa - electron tr…
GO:0016054	organic acid catabolic process	8.07e-13	[Hsd17b4 - hydroxysteroid (17-beta) dehydrogenase 4, Hadha - hydroxyacyl-coenzyme a dehydrogenase/3-ketoacyl-coenzyme a thiolase/enoyl-coenzyme a hydratase (trifunctional protein), alpha subunit, Eci1 - enoyl-coenzyme a delta isomerase 1, Oat - ornithine aminotransferase, Hadhb - hydroxyacyl-coenzyme a dehydrogenase/3-ketoacyl-coenzyme a thiolase/enoyl-coenzyme a hydratase (trifunctional protein)…
GO:0046395	carboxylic acid catabolic process	8.07e-13	[Hsd17b4 - hydroxysteroid (17-beta) dehydrogenase 4, Hadha - hydroxyacyl-coenzyme a dehydrogenase/3-ketoacyl-coenzyme a thiolase/enoyl-coenzyme a hydratase (trifunctional protein), alpha subunit, Eci1 - enoyl-coenzyme a delta isomerase 1, Oat - ornithine aminotransferase, Hadhb - hydroxyacyl-coenzyme a dehydrogenase/3-ketoacyl-coenzyme a thiolase/enoyl-coenzyme a hydratase (trifunctional protein)…
GO:0043604	amide biosynthetic process	2.11e-12	[Rps3a1 - ribosomal protein s3a1, Rps4x - ribosomal protein s4, x-linked, Slc25a5 - solute carrier family 25 (mitochondrial carrier, adenine nucleotide translocator), member 5, B4galnt1 - beta-1,4-n-acetyl-galactosaminyl transferase 1, St3gal4 - st3 beta-galactoside alpha-2,3-sialyltransferase 4, Eef1a1 - eukaryotic translation elongation factor 1 alpha 1, Rpl15 - ribosomal protein l15, Cps1 - ca…
GO:0006732	coenzyme metabolic process	3.21e-12	[Hsd17b4 - hydroxysteroid (17-beta) dehydrogenase 4, Tkt - transketolase, Gpd2 - glycerol phosphate dehydrogenase 2, mitochondrial, Gpd1 - glycerol-3-phosphate dehydrogenase 1 (soluble), Vcp - valosin containing protein, Pkm - pyruvate kinase, muscle, Pgam1 - phosphoglycerate mutase 1, Pgk1 - phosphoglycerate kinase 1, Hkdc1 - hexokinase domain containing 1, Dak - dihydroxyacetone kinase 2 homolo…
GO:0046128	purine ribonucleoside metabolic process	3.31e-12	[Aldob - aldolase b, fructose-bisphosphate, Atp1b1 - atpase, na+/k+ transporting, beta 1 polypeptide, Hspa8 - heat shock protein 8, Ndufs1 - nadh dehydrogenase (ubiquinone) fe-s protein 1, Atp5j2 - atp synthase, h+ transporting, mitochondrial f0 complex, subunit f2, Atp5c1 - atp synthase, h+ transporting, mitochondrial f1 complex, gamma polypeptide 1, Vcp - valosin containing protein, Atp5b - atp…
GO:0006412	translation	3.58e-12	[Rps3a1 - ribosomal protein s3a1, Rps4x - ribosomal protein s4, x-linked, Slc25a5 - solute carrier family 25 (mitochondrial carrier, adenine nucleotide translocator), member 5, Eef1a1 - eukaryotic translation elongation factor 1 alpha 1, Rpl15 - ribosomal protein l15, Rpl27a - ribosomal protein l27a, Rps8 - ribosomal protein s8, Tufm - tu translation elongation factor, mitochondrial, Eef1g - euka…
GO:0009056	catabolic process	4.29e-12	[Hsd17b4 - hydroxysteroid (17-beta) dehydrogenase 4, Hadha - hydroxyacyl-coenzyme a dehydrogenase/3-ketoacyl-coenzyme a thiolase/enoyl-coenzyme a hydratase (trifunctional protein), alpha subunit, Hadhb - hydroxyacyl-coenzyme a dehydrogenase/3-ketoacyl-coenzyme a thiolase/enoyl-coenzyme a hydratase (trifunctional protein), beta subunit, Lipe - lipase, hormone sensitive, Enpep - glutamyl aminopepti…
GO:0042278	purine nucleoside metabolic process	4.31e-12	[Aldob - aldolase b, fructose-bisphosphate, Atp1b1 - atpase, na+/k+ transporting, beta 1 polypeptide, Hspa8 - heat shock protein 8, Ndufs1 - nadh dehydrogenase (ubiquinone) fe-s protein 1, Atp5j2 - atp synthase, h+ transporting, mitochondrial f0 complex, subunit f2, Atp5c1 - atp synthase, h+ transporting, mitochondrial f1 complex, gamma polypeptide 1, Vcp - valosin containing protein, Atp5b - atp…
GO:0009117	nucleotide metabolic process	5.38e-12	[Tkt - transketolase, Gpd2 - glycerol phosphate dehydrogenase 2, mitochondrial, Atp1b1 - atpase, na+/k+ transporting, beta 1 polypeptide, Hspa8 - heat shock protein 8, Ndufs1 - nadh dehydrogenase (ubiquinone) fe-s protein 1, Atp5j2 - atp synthase, h+ transporting, mitochondrial f0 complex, subunit f2, Gpd1 - glycerol-3-phosphate dehydrogenase 1 (soluble), Atp5c1 - atp synthase, h+ transporting, m…
GO:0051179	localization	6.95e-12	[Slc2a2 - solute carrier family 2 (facilitated glucose transporter), member 2, Calr - calreticulin, Gdi2 - guanosine diphosphate (gdp) dissociation inhibitor 2, Arf3 - adp-ribosylation factor 3, Hspa8 - heat shock protein 8, Cap1 - cap, adenylate cyclase-associated protein 1 (yeast), Stx12 - syntaxin 12, Canx - calnexin, Vcp - valosin containing protein, Lman1 - lectin, mannose-binding, 1, Apoe -…
GO:0006753	nucleoside phosphate metabolic process	1.4e-11	[Tkt - transketolase, Gpd2 - glycerol phosphate dehydrogenase 2, mitochondrial, Atp1b1 - atpase, na+/k+ transporting, beta 1 polypeptide, Hspa8 - heat shock protein 8, Ndufs1 - nadh dehydrogenase (ubiquinone) fe-s protein 1, Atp5j2 - atp synthase, h+ transporting, mitochondrial f0 complex, subunit f2, Gpd1 - glycerol-3-phosphate dehydrogenase 1 (soluble), Atp5c1 - atp synthase, h+ transporting, m…
GO:0030258	lipid modification	1.47e-11	[Hsd17b4 - hydroxysteroid (17-beta) dehydrogenase 4, Hadha - hydroxyacyl-coenzyme a dehydrogenase/3-ketoacyl-coenzyme a thiolase/enoyl-coenzyme a hydratase (trifunctional protein), alpha subunit, Sacm1l - sac1 (suppressor of actin mutations 1, homolog)-like (s. cerevisiae), Eci1 - enoyl-coenzyme a delta isomerase 1, B4galnt2 - beta-1,4-n-acetyl-galactosaminyl transferase 2, Hadhb - hydroxyacyl-co…
GO:0043043	peptide biosynthetic process	1.91e-11	[Rps3a1 - ribosomal protein s3a1, Rps4x - ribosomal protein s4, x-linked, Slc25a5 - solute carrier family 25 (mitochondrial carrier, adenine nucleotide translocator), member 5, Eef1a1 - eukaryotic translation elongation factor 1 alpha 1, Rpl15 - ribosomal protein l15, Rpl27a - ribosomal protein l27a, Rps8 - ribosomal protein s8, Tufm - tu translation elongation factor, mitochondrial, Eef1g - euka…
GO:0009119	ribonucleoside metabolic process	2.21e-11	[Aldob - aldolase b, fructose-bisphosphate, Atp1b1 - atpase, na+/k+ transporting, beta 1 polypeptide, Hspa8 - heat shock protein 8, Ndufs1 - nadh dehydrogenase (ubiquinone) fe-s protein 1, Atp5j2 - atp synthase, h+ transporting, mitochondrial f0 complex, subunit f2, Atp5c1 - atp synthase, h+ transporting, mitochondrial f1 complex, gamma polypeptide 1, Vcp - valosin containing protein, Atp5b - atp…
GO:0043603	cellular amide metabolic process	3.52e-11	[Rps3a1 - ribosomal protein s3a1, Rps4x - ribosomal protein s4, x-linked, Slc25a5 - solute carrier family 25 (mitochondrial carrier, adenine nucleotide translocator), member 5, B4galnt1 - beta-1,4-n-acetyl-galactosaminyl transferase 1, St3gal4 - st3 beta-galactoside alpha-2,3-sialyltransferase 4, Eef1a1 - eukaryotic translation elongation factor 1 alpha 1, Enpep - glutamyl aminopeptidase, Rpl15 -…
GO:0019637	organophosphate metabolic process	4.53e-11	[Tkt - transketolase, Gpd2 - glycerol phosphate dehydrogenase 2, mitochondrial, Sacm1l - sac1 (suppressor of actin mutations 1, homolog)-like (s. cerevisiae), Pcyt1a - phosphate cytidylyltransferase 1, choline, alpha isoform, Atp1b1 - atpase, na+/k+ transporting, beta 1 polypeptide, Abhd5 - abhydrolase domain containing 5, Ndufs1 - nadh dehydrogenase (ubiquinone) fe-s protein 1, Hspa8 - heat shoc…
GO:1901657	glycosyl compound metabolic process	4.88e-11	[Atp1b1 - atpase, na+/k+ transporting, beta 1 polypeptide, Hspa8 - heat shock protein 8, Ndufs1 - nadh dehydrogenase (ubiquinone) fe-s protein 1, Atp5j2 - atp synthase, h+ transporting, mitochondrial f0 complex, subunit f2, Atp5c1 - atp synthase, h+ transporting, mitochondrial f1 complex, gamma polypeptide 1, Vcp - valosin containing protein, Atp5b - atp synthase, h+ transporting mitochondrial f1…
GO:0022904	respiratory electron transport chain	7.77e-11	[Coq9 - coenzyme q9 homolog (yeast), Ndufv2 - nadh dehydrogenase (ubiquinone) flavoprotein 2, Uqcrc2 - ubiquinol cytochrome c reductase core protein 2, Sdhb - succinate dehydrogenase complex, subunit b, iron sulfur (ip), Uqcrb - ubiquinol-cytochrome c reductase binding protein, Ndufs1 - nadh dehydrogenase (ubiquinone) fe-s protein 1, Uqcrc1 - ubiquinol-cytochrome c reductase core protein 1, Cox4i…
GO:0009116	nucleoside metabolic process	7.85e-11	[Aldob - aldolase b, fructose-bisphosphate, Atp1b1 - atpase, na+/k+ transporting, beta 1 polypeptide, Hspa8 - heat shock protein 8, Ndufs1 - nadh dehydrogenase (ubiquinone) fe-s protein 1, Atp5j2 - atp synthase, h+ transporting, mitochondrial f0 complex, subunit f2, Atp5c1 - atp synthase, h+ transporting, mitochondrial f1 complex, gamma polypeptide 1, Vcp - valosin containing protein, Atp5b - atp…
GO:0055086	nucleobase-containing small molecule metabolic process	1.16e-10	[Tkt - transketolase, Gpd2 - glycerol phosphate dehydrogenase 2, mitochondrial, Atp1b1 - atpase, na+/k+ transporting, beta 1 polypeptide, Hspa8 - heat shock protein 8, Ndufs1 - nadh dehydrogenase (ubiquinone) fe-s protein 1, Atp5j2 - atp synthase, h+ transporting, mitochondrial f0 complex, subunit f2, Gpd1 - glycerol-3-phosphate dehydrogenase 1 (soluble), Cps1 - carbamoyl-phosphate synthetase 1, …
GO:1901566	organonitrogen compound biosynthetic process	1.34e-10	[Rps3a1 - ribosomal protein s3a1, Rps4x - ribosomal protein s4, x-linked, Slc25a5 - solute carrier family 25 (mitochondrial carrier, adenine nucleotide translocator), member 5, Pcyt1a - phosphate cytidylyltransferase 1, choline, alpha isoform, B4galnt1 - beta-1,4-n-acetyl-galactosaminyl transferase 1, St3gal4 - st3 beta-galactoside alpha-2,3-sialyltransferase 4, Eef1a1 - eukaryotic translation el…
GO:0006734	NADH metabolic process	1.41e-10	[Ldha - lactate dehydrogenase a, Aldob - aldolase b, fructose-bisphosphate, Gpd2 - glycerol phosphate dehydrogenase 2, mitochondrial, Ogdh - oxoglutarate (alpha-ketoglutarate) dehydrogenase (lipoamide), Gpd1 - glycerol-3-phosphate dehydrogenase 1 (soluble), Dlst - dihydrolipoamide s-succinyltransferase (e2 component of 2-oxo-glutarate complex), Mdh1 - malate dehydrogenase 1, nad (soluble), Vcp - …
GO:0009150	purine ribonucleotide metabolic process	1.51e-10	[Aldob - aldolase b, fructose-bisphosphate, Atp1b1 - atpase, na+/k+ transporting, beta 1 polypeptide, Ndufs1 - nadh dehydrogenase (ubiquinone) fe-s protein 1, Hspa8 - heat shock protein 8, Atp5j2 - atp synthase, h+ transporting, mitochondrial f0 complex, subunit f2, Atp5c1 - atp synthase, h+ transporting, mitochondrial f1 complex, gamma polypeptide 1, Atp5b - atp synthase, h+ transporting mitocho…
GO:0019693	ribose phosphate metabolic process	1.7e-10	[Tkt - transketolase, Atp1b1 - atpase, na+/k+ transporting, beta 1 polypeptide, Hspa8 - heat shock protein 8, Ndufs1 - nadh dehydrogenase (ubiquinone) fe-s protein 1, Atp5j2 - atp synthase, h+ transporting, mitochondrial f0 complex, subunit f2, Atp5c1 - atp synthase, h+ transporting, mitochondrial f1 complex, gamma polypeptide 1, Vcp - valosin containing protein, Atp5b - atp synthase, h+ transpor…
GO:1901575	organic substance catabolic process	1.93e-10	[Hsd17b4 - hydroxysteroid (17-beta) dehydrogenase 4, Hadha - hydroxyacyl-coenzyme a dehydrogenase/3-ketoacyl-coenzyme a thiolase/enoyl-coenzyme a hydratase (trifunctional protein), alpha subunit, Hadhb - hydroxyacyl-coenzyme a dehydrogenase/3-ketoacyl-coenzyme a thiolase/enoyl-coenzyme a hydratase (trifunctional protein), beta subunit, Lipe - lipase, hormone sensitive, Enpep - glutamyl aminopepti…
GO:0008104	protein localization	2.69e-10	[Gdi2 - guanosine diphosphate (gdp) dissociation inhibitor 2, Calr - calreticulin, Arf3 - adp-ribosylation factor 3, Rab14 - rab14, member ras oncogene family, Myl12a - myosin, light chain 12a, regulatory, non-sarcomeric, Lmna - lamin a, Phb2 - prohibitin 2, Hspa8 - heat shock protein 8, Stx12 - syntaxin 12, Vcp - valosin containing protein, Lman1 - lectin, mannose-binding, 1, Apoe - apolipoprote…
GO:0006518	peptide metabolic process	2.77e-10	[Rps3a1 - ribosomal protein s3a1, Rps4x - ribosomal protein s4, x-linked, Slc25a5 - solute carrier family 25 (mitochondrial carrier, adenine nucleotide translocator), member 5, Eef1a1 - eukaryotic translation elongation factor 1 alpha 1, Rpl15 - ribosomal protein l15, Enpep - glutamyl aminopeptidase, Rpl27a - ribosomal protein l27a, Rps8 - ribosomal protein s8, Tufm - tu translation elongation fa…
GO:0022900	electron transport chain	2.9e-10	[Coq9 - coenzyme q9 homolog (yeast), Ndufv2 - nadh dehydrogenase (ubiquinone) flavoprotein 2, Uqcrc2 - ubiquinol cytochrome c reductase core protein 2, Sdhb - succinate dehydrogenase complex, subunit b, iron sulfur (ip), Uqcrb - ubiquinol-cytochrome c reductase binding protein, Ndufs1 - nadh dehydrogenase (ubiquinone) fe-s protein 1, Uqcrc1 - ubiquinol-cytochrome c reductase core protein 1, Cox4i…
GO:0009259	ribonucleotide metabolic process	3.13e-10	[Aldob - aldolase b, fructose-bisphosphate, Atp1b1 - atpase, na+/k+ transporting, beta 1 polypeptide, Ndufs1 - nadh dehydrogenase (ubiquinone) fe-s protein 1, Hspa8 - heat shock protein 8, Atp5j2 - atp synthase, h+ transporting, mitochondrial f0 complex, subunit f2, Atp5c1 - atp synthase, h+ transporting, mitochondrial f1 complex, gamma polypeptide 1, Atp5b - atp synthase, h+ transporting mitocho…
GO:0006163	purine nucleotide metabolic process	3.83e-10	[Aldob - aldolase b, fructose-bisphosphate, Atp1b1 - atpase, na+/k+ transporting, beta 1 polypeptide, Ndufs1 - nadh dehydrogenase (ubiquinone) fe-s protein 1, Hspa8 - heat shock protein 8, Atp5j2 - atp synthase, h+ transporting, mitochondrial f0 complex, subunit f2, Atp5c1 - atp synthase, h+ transporting, mitochondrial f1 complex, gamma polypeptide 1, Atp5b - atp synthase, h+ transporting mitocho…
GO:0033036	macromolecule localization	4.13e-10	[Gdi2 - guanosine diphosphate (gdp) dissociation inhibitor 2, Calr - calreticulin, Arf3 - adp-ribosylation factor 3, Rab14 - rab14, member ras oncogene family, Myl12a - myosin, light chain 12a, regulatory, non-sarcomeric, Lmna - lamin a, Phb2 - prohibitin 2, Hspa8 - heat shock protein 8, Stx12 - syntaxin 12, Vcp - valosin containing protein, Lman1 - lectin, mannose-binding, 1, Apoe - apolipoprote…
GO:0045184	establishment of protein localization	4.41e-10	[Gdi2 - guanosine diphosphate (gdp) dissociation inhibitor 2, Calr - calreticulin, Arf3 - adp-ribosylation factor 3, Rab14 - rab14, member ras oncogene family, Myl12a - myosin, light chain 12a, regulatory, non-sarcomeric, Lmna - lamin a, Phb2 - prohibitin 2, Hspa8 - heat shock protein 8, H2afy - h2a histone family, member y, Stx12 - syntaxin 12, Vcp - valosin containing protein, Lman1 - lectin, m…
GO:0051186	cofactor metabolic process	5.35e-10	[Hsd17b4 - hydroxysteroid (17-beta) dehydrogenase 4, Tkt - transketolase, Gpd2 - glycerol phosphate dehydrogenase 2, mitochondrial, Gpd1 - glycerol-3-phosphate dehydrogenase 1 (soluble), Vcp - valosin containing protein, Pkm - pyruvate kinase, muscle, Pgam1 - phosphoglycerate mutase 1, Pgk1 - phosphoglycerate kinase 1, Hkdc1 - hexokinase domain containing 1, Dak - dihydroxyacetone kinase 2 homolo…
GO:0008152	metabolic process	1.05e-09	[Hadha - hydroxyacyl-coenzyme a dehydrogenase/3-ketoacyl-coenzyme a thiolase/enoyl-coenzyme a hydratase (trifunctional protein), alpha subunit, Abhd5 - abhydrolase domain containing 5, Man1a - mannosidase 1, alpha, Cyp3a11 - cytochrome p450, family 3, subfamily a, polypeptide 11, Cyp3a13 - cytochrome p450, family 3, subfamily a, polypeptide 13, Maoa - monoamine oxidase a, Vcp - valosin containing…
GO:0044699	single-organism process	1.14e-09	[Myh14 - myosin, heavy polypeptide 14, Calr - calreticulin, Hadha - hydroxyacyl-coenzyme a dehydrogenase/3-ketoacyl-coenzyme a thiolase/enoyl-coenzyme a hydratase (trifunctional protein), alpha subunit, Calm1 - calmodulin 1, Abhd5 - abhydrolase domain containing 5, Man1a - mannosidase 1, alpha, Cap1 - cap, adenylate cyclase-associated protein 1 (yeast), Cyp3a11 - cytochrome p450, family 3, subfam…
GO:0044248	cellular catabolic process	1.55e-09	[Hsd17b4 - hydroxysteroid (17-beta) dehydrogenase 4, Hadha - hydroxyacyl-coenzyme a dehydrogenase/3-ketoacyl-coenzyme a thiolase/enoyl-coenzyme a hydratase (trifunctional protein), alpha subunit, Hadhb - hydroxyacyl-coenzyme a dehydrogenase/3-ketoacyl-coenzyme a thiolase/enoyl-coenzyme a hydratase (trifunctional protein), beta subunit, Enpep - glutamyl aminopeptidase, Lipe - lipase, hormone sensi…
GO:0015031	protein transport	1.59e-09	[Calr - calreticulin, Gdi2 - guanosine diphosphate (gdp) dissociation inhibitor 2, Arf3 - adp-ribosylation factor 3, Rab14 - rab14, member ras oncogene family, Myl12a - myosin, light chain 12a, regulatory, non-sarcomeric, Lmna - lamin a, Phb2 - prohibitin 2, Hspa8 - heat shock protein 8, Stx12 - syntaxin 12, Vcp - valosin containing protein, Lman1 - lectin, mannose-binding, 1, Apoe - apolipoprote…
GO:0065003	macromolecular complex assembly	1.6e-09	[Calr - calreticulin, Acat1 - acetyl-coenzyme a acetyltransferase 1, Ahnak - ahnak nucleoprotein (desmoyokin), H2afy - h2a histone family, member y, Vcp - valosin containing protein, Acadl - acyl-coenzyme a dehydrogenase, long-chain, Rhoa - ras homolog gene family, member a, Hist1h1c - histone cluster 1, h1c, Otc - ornithine transcarbamylase, Apoe - apolipoprotein e, Apoc3 - apolipoprotein c-iii,…
GO:0071702	organic substance transport	2.1e-09	[Slc2a2 - solute carrier family 2 (facilitated glucose transporter), member 2, Gdi2 - guanosine diphosphate (gdp) dissociation inhibitor 2, Calr - calreticulin, Arf3 - adp-ribosylation factor 3, Rab14 - rab14, member ras oncogene family, Myl12a - myosin, light chain 12a, regulatory, non-sarcomeric, Lmna - lamin a, Hspa8 - heat shock protein 8, Phb2 - prohibitin 2, Stx12 - syntaxin 12, Vcp - valos…
GO:0044724	single-organism carbohydrate catabolic process	2.23e-09	[Aldob - aldolase b, fructose-bisphosphate, Cps1 - carbamoyl-phosphate synthetase 1, Pkm - pyruvate kinase, muscle, Tpi1 - triosephosphate isomerase 1, Ldha - lactate dehydrogenase a, Pgam1 - phosphoglycerate mutase 1, Pfkp - phosphofructokinase, platelet, Ogdh - oxoglutarate (alpha-ketoglutarate) dehydrogenase (lipoamide), Pgk1 - phosphoglycerate kinase 1, Hkdc1 - hexokinase domain containing 1,…
GO:0022607	cellular component assembly	3.32e-09	[Calr - calreticulin, Acat1 - acetyl-coenzyme a acetyltransferase 1, Rab14 - rab14, member ras oncogene family, Stx12 - syntaxin 12, Ahnak - ahnak nucleoprotein (desmoyokin), H2afy - h2a histone family, member y, Vcp - valosin containing protein, Acadl - acyl-coenzyme a dehydrogenase, long-chain, Hist1h1c - histone cluster 1, h1c, Rhoa - ras homolog gene family, member a, Otc - ornithine transcar…
GO:0019433	triglyceride catabolic process	4.18e-09	[Apoe - apolipoprotein e, Apoc3 - apolipoprotein c-iii, Apob - apolipoprotein b, Apoa4 - apolipoprotein a-iv, Apoa1 - apolipoprotein a-i, Lipe - lipase, hormone sensitive, Cps1 - carbamoyl-phosphate synthetase 1]
GO:0006641	triglyceride metabolic process	4.31e-09	[Apoe - apolipoprotein e, Mttp - microsomal triglyceride transfer protein, Dgat1 - diacylglycerol o-acyltransferase 1, Apob - apolipoprotein b, Apoc3 - apolipoprotein c-iii, Cat - catalase, Apoa4 - apolipoprotein a-iv, Mogat2 - monoacylglycerol o-acyltransferase 2, Apoa1 - apolipoprotein a-i, Lipe - lipase, hormone sensitive, Cps1 - carbamoyl-phosphate synthetase 1, Dbi - diazepam binding inhibit…
GO:0046031	ADP metabolic process	4.52e-09	[Ldha - lactate dehydrogenase a, Aldob - aldolase b, fructose-bisphosphate, Pfkp - phosphofructokinase, platelet, Ogdh - oxoglutarate (alpha-ketoglutarate) dehydrogenase (lipoamide), Pgam1 - phosphoglycerate mutase 1, Pgk1 - phosphoglycerate kinase 1, Hkdc1 - hexokinase domain containing 1, Dak - dihydroxyacetone kinase 2 homolog (yeast), Tpi1 - triosephosphate isomerase 1, Pkm - pyruvate kinase,…
GO:0065008	regulation of biological quality	4.76e-09	[Hsd17b4 - hydroxysteroid (17-beta) dehydrogenase 4, Myh14 - myosin, heavy polypeptide 14, Calr - calreticulin, Abhd5 - abhydrolase domain containing 5, Hspa8 - heat shock protein 8, Stx12 - syntaxin 12, Vcp - valosin containing protein, Maoa - monoamine oxidase a, Acadl - acyl-coenzyme a dehydrogenase, long-chain, Rhoa - ras homolog gene family, member a, Acadvl - acyl-coenzyme a dehydrogenase, …
GO:0016052	carbohydrate catabolic process	5.18e-09	[Aldob - aldolase b, fructose-bisphosphate, Cps1 - carbamoyl-phosphate synthetase 1, Pkm - pyruvate kinase, muscle, Tpi1 - triosephosphate isomerase 1, Ldha - lactate dehydrogenase a, Pgam1 - phosphoglycerate mutase 1, Pfkp - phosphofructokinase, platelet, Ogdh - oxoglutarate (alpha-ketoglutarate) dehydrogenase (lipoamide), Pgk1 - phosphoglycerate kinase 1, Hkdc1 - hexokinase domain containing 1,…
GO:0006639	acylglycerol metabolic process	6.33e-09	[Apob - apolipoprotein b, Cat - catalase, Mogat2 - monoacylglycerol o-acyltransferase 2, Lipe - lipase, hormone sensitive, Cps1 - carbamoyl-phosphate synthetase 1, Dbi - diazepam binding inhibitor, Apoe - apolipoprotein e, Dgat1 - diacylglycerol o-acyltransferase 1, Mttp - microsomal triglyceride transfer protein, Apoc3 - apolipoprotein c-iii, Apoa2 - apolipoprotein a-ii, Apoa4 - apolipoprotein a…
GO:0006096	glycolytic process	6.66e-09	[Aldob - aldolase b, fructose-bisphosphate, Pfkp - phosphofructokinase, platelet, Ogdh - oxoglutarate (alpha-ketoglutarate) dehydrogenase (lipoamide), Pgam1 - phosphoglycerate mutase 1, Pgk1 - phosphoglycerate kinase 1, Hkdc1 - hexokinase domain containing 1, Dak - dihydroxyacetone kinase 2 homolog (yeast), Tpi1 - triosephosphate isomerase 1, Pkm - pyruvate kinase, muscle, Gapdh - glyceraldehyde-…
GO:0006638	neutral lipid metabolic process	7.7e-09	[Apob - apolipoprotein b, Cat - catalase, Mogat2 - monoacylglycerol o-acyltransferase 2, Lipe - lipase, hormone sensitive, Cps1 - carbamoyl-phosphate synthetase 1, Dbi - diazepam binding inhibitor, Apoe - apolipoprotein e, Dgat1 - diacylglycerol o-acyltransferase 1, Mttp - microsomal triglyceride transfer protein, Apoc3 - apolipoprotein c-iii, Apoa2 - apolipoprotein a-ii, Apoa4 - apolipoprotein a…
GO:0006090	pyruvate metabolic process	8.57e-09	[Ldha - lactate dehydrogenase a, Aldob - aldolase b, fructose-bisphosphate, Ogdh - oxoglutarate (alpha-ketoglutarate) dehydrogenase (lipoamide), Pfkp - phosphofructokinase, platelet, Pgam1 - phosphoglycerate mutase 1, Pgk1 - phosphoglycerate kinase 1, Hkdc1 - hexokinase domain containing 1, Dak - dihydroxyacetone kinase 2 homolog (yeast), Tpi1 - triosephosphate isomerase 1, Pkm - pyruvate kinase,…
GO:0046461	neutral lipid catabolic process	8.59e-09	[Apoe - apolipoprotein e, Apoc3 - apolipoprotein c-iii, Apob - apolipoprotein b, Apoa2 - apolipoprotein a-ii, Apoa4 - apolipoprotein a-iv, Apoa1 - apolipoprotein a-i, Lipe - lipase, hormone sensitive, Cps1 - carbamoyl-phosphate synthetase 1]
GO:0046464	acylglycerol catabolic process	8.59e-09	[Apoe - apolipoprotein e, Apoc3 - apolipoprotein c-iii, Apob - apolipoprotein b, Apoa2 - apolipoprotein a-ii, Apoa4 - apolipoprotein a-iv, Apoa1 - apolipoprotein a-i, Lipe - lipase, hormone sensitive, Cps1 - carbamoyl-phosphate synthetase 1]
GO:0006757	ATP generation from ADP	9.12e-09	[Aldob - aldolase b, fructose-bisphosphate, Ogdh - oxoglutarate (alpha-ketoglutarate) dehydrogenase (lipoamide), Pfkp - phosphofructokinase, platelet, Pgam1 - phosphoglycerate mutase 1, Pgk1 - phosphoglycerate kinase 1, Hkdc1 - hexokinase domain containing 1, Dak - dihydroxyacetone kinase 2 homolog (yeast), Tpi1 - triosephosphate isomerase 1, Pkm - pyruvate kinase, muscle, Gapdh - glyceraldehyde-…
GO:0019216	regulation of lipid metabolic process	1.07e-08	[Golm1 - golgi membrane protein 1, Aadac - arylacetamide deacetylase (esterase), Abhd5 - abhydrolase domain containing 5, Atp1a1 - atpase, na+/k+ transporting, alpha 1 polypeptide, H2afy - h2a histone family, member y, Erlin2 - er lipid raft associated 2, Acadl - acyl-coenzyme a dehydrogenase, long-chain, Acadvl - acyl-coenzyme a dehydrogenase, very long chain, Apoe - apolipoprotein e, Apoc3 - ap…
GO:0009179	purine ribonucleoside diphosphate metabolic process	1.64e-08	[Ldha - lactate dehydrogenase a, Aldob - aldolase b, fructose-bisphosphate, Ogdh - oxoglutarate (alpha-ketoglutarate) dehydrogenase (lipoamide), Pfkp - phosphofructokinase, platelet, Pgam1 - phosphoglycerate mutase 1, Pgk1 - phosphoglycerate kinase 1, Hkdc1 - hexokinase domain containing 1, Dak - dihydroxyacetone kinase 2 homolog (yeast), Tpi1 - triosephosphate isomerase 1, Pkm - pyruvate kinase,…
GO:0009135	purine nucleoside diphosphate metabolic process	1.64e-08	[Ldha - lactate dehydrogenase a, Aldob - aldolase b, fructose-bisphosphate, Pfkp - phosphofructokinase, platelet, Ogdh - oxoglutarate (alpha-ketoglutarate) dehydrogenase (lipoamide), Pgam1 - phosphoglycerate mutase 1, Pgk1 - phosphoglycerate kinase 1, Hkdc1 - hexokinase domain containing 1, Dak - dihydroxyacetone kinase 2 homolog (yeast), Tpi1 - triosephosphate isomerase 1, Pkm - pyruvate kinase,…
GO:0072521	purine-containing compound metabolic process	2.03e-08	[Aldob - aldolase b, fructose-bisphosphate, Atp1b1 - atpase, na+/k+ transporting, beta 1 polypeptide, Ndufs1 - nadh dehydrogenase (ubiquinone) fe-s protein 1, Hspa8 - heat shock protein 8, Atp5j2 - atp synthase, h+ transporting, mitochondrial f0 complex, subunit f2, Atp5c1 - atp synthase, h+ transporting, mitochondrial f1 complex, gamma polypeptide 1, Atp5b - atp synthase, h+ transporting mitocho…
GO:0045834	positive regulation of lipid metabolic process	2.32e-08	[Aadac - arylacetamide deacetylase (esterase), Abhd5 - abhydrolase domain containing 5, Rac1 - ras-related c3 botulinum substrate 1, Dbi - diazepam binding inhibitor, Scp2 - sterol carrier protein 2, liver, Cdc42 - cell division cycle 42, Apoe - apolipoprotein e, Por - p450 (cytochrome) oxidoreductase, Dgat1 - diacylglycerol o-acyltransferase 1, Apoc2 - apolipoprotein c-ii, Apoc3 - apolipoprotein…
GO:0019674	NAD metabolic process	3.19e-08	[Ldha - lactate dehydrogenase a, Aldob - aldolase b, fructose-bisphosphate, Gpd2 - glycerol phosphate dehydrogenase 2, mitochondrial, Ogdh - oxoglutarate (alpha-ketoglutarate) dehydrogenase (lipoamide), Gpd1 - glycerol-3-phosphate dehydrogenase 1 (soluble), Dlst - dihydrolipoamide s-succinyltransferase (e2 component of 2-oxo-glutarate complex), Mdh1 - malate dehydrogenase 1, nad (soluble), Vcp - …
GO:0090181	regulation of cholesterol metabolic process	3.4e-08	[Apoe - apolipoprotein e, Por - p450 (cytochrome) oxidoreductase, Apob - apolipoprotein b, Erlin2 - er lipid raft associated 2, Scp2 - sterol carrier protein 2, liver, Ephx2 - epoxide hydrolase 2, cytoplasmic, Acadl - acyl-coenzyme a dehydrogenase, long-chain, Acadvl - acyl-coenzyme a dehydrogenase, very long chain]
GO:0043648	dicarboxylic acid metabolic process	3.89e-08	[Oat - ornithine aminotransferase, Sdhb - succinate dehydrogenase complex, subunit b, iron sulfur (ip), Glud1 - glutamate dehydrogenase 1, Me2 - malic enzyme 2, nad(+)-dependent, mitochondrial, Aldh18a1 - aldehyde dehydrogenase 18 family, member a1, Ogdh - oxoglutarate (alpha-ketoglutarate) dehydrogenase (lipoamide), Mrps36 - mitochondrial ribosomal protein s36, Dlst - dihydrolipoamide s-succinyl…
GO:0006457	protein folding	4e-08	[Calr - calreticulin, Pdia3 - protein disulfide isomerase associated 3, Erp44 - endoplasmic reticulum protein 44, Hspa8 - heat shock protein 8, Hspa9 - heat shock protein 9, Canx - calnexin, Ppia - peptidylprolyl isomerase a, Hspd1 - heat shock protein 1 (chaperonin), Apoa2 - apolipoprotein a-ii, Pdia6 - protein disulfide isomerase associated 6, P4hb - prolyl 4-hydroxylase, beta polypeptide, Hsp9…
GO:0055088	lipid homeostasis	4.03e-08	[Ehd1 - eh-domain containing 1, Apob - apolipoprotein b, Etfa - electron transferring flavoprotein, alpha polypeptide, Acadl - acyl-coenzyme a dehydrogenase, long-chain, Ephx2 - epoxide hydrolase 2, cytoplasmic, Acadvl - acyl-coenzyme a dehydrogenase, very long chain, Apoe - apolipoprotein e, Mttp - microsomal triglyceride transfer protein, Dgat1 - diacylglycerol o-acyltransferase 1, Apoc2 - apol…
GO:0009185	ribonucleoside diphosphate metabolic process	4.11e-08	[Ldha - lactate dehydrogenase a, Aldob - aldolase b, fructose-bisphosphate, Ogdh - oxoglutarate (alpha-ketoglutarate) dehydrogenase (lipoamide), Pfkp - phosphofructokinase, platelet, Pgam1 - phosphoglycerate mutase 1, Pgk1 - phosphoglycerate kinase 1, Hkdc1 - hexokinase domain containing 1, Dak - dihydroxyacetone kinase 2 homolog (yeast), Tpi1 - triosephosphate isomerase 1, Pkm - pyruvate kinase,…
GO:0005975	carbohydrate metabolic process	4.46e-08	[Gpd2 - glycerol phosphate dehydrogenase 2, mitochondrial, B4galnt2 - beta-1,4-n-acetyl-galactosaminyl transferase 2, B4galnt1 - beta-1,4-n-acetyl-galactosaminyl transferase 1, St3gal4 - st3 beta-galactoside alpha-2,3-sialyltransferase 4, Man1a - mannosidase 1, alpha, Ces2a - carboxylesterase 2a, Cps1 - carbamoyl-phosphate synthetase 1, Gpd1 - glycerol-3-phosphate dehydrogenase 1 (soluble), Vcp -…
GO:0072350	tricarboxylic acid metabolic process	5.98e-08	[Ogdh - oxoglutarate (alpha-ketoglutarate) dehydrogenase (lipoamide), Sdhb - succinate dehydrogenase complex, subunit b, iron sulfur (ip), Aco2 - aconitase 2, mitochondrial, Dlst - dihydrolipoamide s-succinyltransferase (e2 component of 2-oxo-glutarate complex), Mdh1 - malate dehydrogenase 1, nad (soluble), Mdh2 - malate dehydrogenase 2, nad (mitochondrial), Sdha - succinate dehydrogenase complex…
GO:0006066	alcohol metabolic process	6.8e-08	[Apob - apolipoprotein b, Cat - catalase, Mogat2 - monoacylglycerol o-acyltransferase 2, Pcyt1a - phosphate cytidylyltransferase 1, choline, alpha isoform, Lipe - lipase, hormone sensitive, Hmgcs2 - 3-hydroxy-3-methylglutaryl-coenzyme a synthase 2, Erlin2 - er lipid raft associated 2, Tpi1 - triosephosphate isomerase 1, Dbi - diazepam binding inhibitor, Cyb5r3 - cytochrome b5 reductase 3, Scp2 - …
GO:0006099	tricarboxylic acid cycle	7.49e-08	[Ogdh - oxoglutarate (alpha-ketoglutarate) dehydrogenase (lipoamide), Sdhb - succinate dehydrogenase complex, subunit b, iron sulfur (ip), Aco2 - aconitase 2, mitochondrial, Mdh1 - malate dehydrogenase 1, nad (soluble), Dlst - dihydrolipoamide s-succinyltransferase (e2 component of 2-oxo-glutarate complex), Mdh2 - malate dehydrogenase 2, nad (mitochondrial), Sdha - succinate dehydrogenase complex…
GO:1902600	hydrogen ion transmembrane transport	7.72e-08	[Atp5o - atp synthase, h+ transporting, mitochondrial f1 complex, o subunit, Atp6v1e1 - atpase, h+ transporting, lysosomal v1 subunit e1, Atp5k - atp synthase, h+ transporting, mitochondrial f1f0 complex, subunit e, Atp6v1a - atpase, h+ transporting, lysosomal v1 subunit a, Atp6v1b2 - atpase, h+ transporting, lysosomal v1 subunit b2, Atp1a1 - atpase, na+/k+ transporting, alpha 1 polypeptide, Atp5…
GO:1902578	single-organism localization	1.27e-07	[Slc2a2 - solute carrier family 2 (facilitated glucose transporter), member 2, Calr - calreticulin, Arf3 - adp-ribosylation factor 3, Rab14 - rab14, member ras oncogene family, Lmna - lamin a, Myl12a - myosin, light chain 12a, regulatory, non-sarcomeric, Hspa8 - heat shock protein 8, Phb2 - prohibitin 2, Stx12 - syntaxin 12, Vcp - valosin containing protein, Lman1 - lectin, mannose-binding, 1, Co…
GO:0050996	positive regulation of lipid catabolic process	1.52e-07	[Apoc2 - apolipoprotein c-ii, Aadac - arylacetamide deacetylase (esterase), Apoa2 - apolipoprotein a-ii, Apoa4 - apolipoprotein a-iv, Apoa1 - apolipoprotein a-i, Fabp1 - fatty acid binding protein 1, liver, Abhd5 - abhydrolase domain containing 5, Acsl5 - acyl-coa synthetase long-chain family member 5]
GO:0090208	positive regulation of triglyceride metabolic process	1.52e-07	[Dgat1 - diacylglycerol o-acyltransferase 1, Apoc2 - apolipoprotein c-ii, Apoc3 - apolipoprotein c-iii, Aadac - arylacetamide deacetylase (esterase), Apoa4 - apolipoprotein a-iv, Apoa1 - apolipoprotein a-i, Abhd5 - abhydrolase domain containing 5, Acsl5 - acyl-coa synthetase long-chain family member 5]
GO:0006888	ER to Golgi vesicle-mediated transport	1.58e-07	[Bcap31 - b cell receptor associated protein 31, Hyou1 - hypoxia up-regulated 1, Sec23a - sec23a (s. cerevisiae), Gosr1 - golgi snap receptor complex member 1, Sec22b - sec22 vesicle trafficking protein homolog b (s. cerevisiae), Vapa - vesicle-associated membrane protein, associated protein a, Rab1 - rab1, member ras oncogene family, Vcp - valosin containing protein, Lman1 - lectin, mannose-bind…
GO:0015992	proton transport	1.74e-07	[Atp5o - atp synthase, h+ transporting, mitochondrial f1 complex, o subunit, Atp6v1e1 - atpase, h+ transporting, lysosomal v1 subunit e1, Atp5k - atp synthase, h+ transporting, mitochondrial f1f0 complex, subunit e, Atp6v1a - atpase, h+ transporting, lysosomal v1 subunit a, Atp6v1b2 - atpase, h+ transporting, lysosomal v1 subunit b2, Atp1a1 - atpase, na+/k+ transporting, alpha 1 polypeptide, Atp5…
GO:0046890	regulation of lipid biosynthetic process	1.77e-07	[Apob - apolipoprotein b, Atp1a1 - atpase, na+/k+ transporting, alpha 1 polypeptide, Erlin2 - er lipid raft associated 2, Acadl - acyl-coenzyme a dehydrogenase, long-chain, Dbi - diazepam binding inhibitor, Scp2 - sterol carrier protein 2, liver, Acadvl - acyl-coenzyme a dehydrogenase, very long chain, Apoe - apolipoprotein e, Por - p450 (cytochrome) oxidoreductase, Dgat1 - diacylglycerol o-acylt…
GO:0043933	macromolecular complex subunit organization	1.78e-07	[Calr - calreticulin, Acat1 - acetyl-coenzyme a acetyltransferase 1, Hspa8 - heat shock protein 8, H2afy - h2a histone family, member y, Ahnak - ahnak nucleoprotein (desmoyokin), Vcp - valosin containing protein, Acadl - acyl-coenzyme a dehydrogenase, long-chain, Hist1h1c - histone cluster 1, h1c, Rhoa - ras homolog gene family, member a, Otc - ornithine transcarbamylase, Apoe - apolipoprotein e,…
GO:0006818	hydrogen transport	2.05e-07	[Atp5o - atp synthase, h+ transporting, mitochondrial f1 complex, o subunit, Atp6v1e1 - atpase, h+ transporting, lysosomal v1 subunit e1, Atp5k - atp synthase, h+ transporting, mitochondrial f1f0 complex, subunit e, Atp6v1a - atpase, h+ transporting, lysosomal v1 subunit a, Atp6v1b2 - atpase, h+ transporting, lysosomal v1 subunit b2, Atp1a1 - atpase, na+/k+ transporting, alpha 1 polypeptide, Atp5…
GO:0046503	glycerolipid catabolic process	2.12e-07	[Apoe - apolipoprotein e, Apob - apolipoprotein b, Apoc3 - apolipoprotein c-iii, Apoa2 - apolipoprotein a-ii, Apoa4 - apolipoprotein a-iv, Apoa1 - apolipoprotein a-i, Lipe - lipase, hormone sensitive, Cps1 - carbamoyl-phosphate synthetase 1]
GO:0034377	plasma lipoprotein particle assembly	2.29e-07	[Apoe - apolipoprotein e, Dgat1 - diacylglycerol o-acyltransferase 1, Mttp - microsomal triglyceride transfer protein, Apoc3 - apolipoprotein c-iii, Apoa2 - apolipoprotein a-ii, Apoa4 - apolipoprotein a-iv, Apoa1 - apolipoprotein a-i]
GO:0006165	nucleoside diphosphate phosphorylation	2.43e-07	[Aldob - aldolase b, fructose-bisphosphate, Pfkp - phosphofructokinase, platelet, Ogdh - oxoglutarate (alpha-ketoglutarate) dehydrogenase (lipoamide), Pgam1 - phosphoglycerate mutase 1, Pgk1 - phosphoglycerate kinase 1, Hkdc1 - hexokinase domain containing 1, Dak - dihydroxyacetone kinase 2 homolog (yeast), Tpi1 - triosephosphate isomerase 1, Pkm - pyruvate kinase, muscle, Gapdh - glyceraldehyde-…
GO:0006101	citrate metabolic process	2.9e-07	[Ogdh - oxoglutarate (alpha-ketoglutarate) dehydrogenase (lipoamide), Sdhb - succinate dehydrogenase complex, subunit b, iron sulfur (ip), Aco2 - aconitase 2, mitochondrial, Mdh1 - malate dehydrogenase 1, nad (soluble), Dlst - dihydrolipoamide s-succinyltransferase (e2 component of 2-oxo-glutarate complex), Mdh2 - malate dehydrogenase 2, nad (mitochondrial), Sdha - succinate dehydrogenase complex…
GO:0008202	steroid metabolic process	3.11e-07	[Hsd17b4 - hydroxysteroid (17-beta) dehydrogenase 4, Apob - apolipoprotein b, Sgpl1 - sphingosine phosphate lyase 1, Cat - catalase, Lipe - lipase, hormone sensitive, Hmgcs2 - 3-hydroxy-3-methylglutaryl-coenzyme a synthase 2, Acaa1a - acetyl-coenzyme a acyltransferase 1a, Erlin2 - er lipid raft associated 2, Cyb5r3 - cytochrome b5 reductase 3, Scp2 - sterol carrier protein 2, liver, Apoe - apolip…
GO:0010896	regulation of triglyceride catabolic process	3.53e-07	[Apoc2 - apolipoprotein c-ii, Apoc3 - apolipoprotein c-iii, Aadac - arylacetamide deacetylase (esterase), Apoa4 - apolipoprotein a-iv, Apoa1 - apolipoprotein a-i, Abhd5 - abhydrolase domain containing 5]
GO:0050994	regulation of lipid catabolic process	4.44e-07	[Apoc2 - apolipoprotein c-ii, Apoc3 - apolipoprotein c-iii, Aadac - arylacetamide deacetylase (esterase), Apoa2 - apolipoprotein a-ii, Apoa4 - apolipoprotein a-iv, Apoa1 - apolipoprotein a-i, Fabp1 - fatty acid binding protein 1, liver, Abhd5 - abhydrolase domain containing 5, Acsl5 - acyl-coa synthetase long-chain family member 5, Dbi - diazepam binding inhibitor]
GO:0044765	single-organism transport	4.76e-07	[Slc2a2 - solute carrier family 2 (facilitated glucose transporter), member 2, Calr - calreticulin, Arf3 - adp-ribosylation factor 3, Rab14 - rab14, member ras oncogene family, Lmna - lamin a, Myl12a - myosin, light chain 12a, regulatory, non-sarcomeric, Hspa8 - heat shock protein 8, Phb2 - prohibitin 2, Stx12 - syntaxin 12, Vcp - valosin containing protein, Lman1 - lectin, mannose-binding, 1, Co…
GO:0090207	regulation of triglyceride metabolic process	4.88e-07	[Apoe - apolipoprotein e, Dgat1 - diacylglycerol o-acyltransferase 1, Apoc2 - apolipoprotein c-ii, Apoc3 - apolipoprotein c-iii, Aadac - arylacetamide deacetylase (esterase), Apoa4 - apolipoprotein a-iv, Apoa1 - apolipoprotein a-i, Abhd5 - abhydrolase domain containing 5, Acsl5 - acyl-coa synthetase long-chain family member 5]
GO:0071827	plasma lipoprotein particle organization	5.23e-07	[Apoe - apolipoprotein e, Dgat1 - diacylglycerol o-acyltransferase 1, Mttp - microsomal triglyceride transfer protein, Apob - apolipoprotein b, Apoc3 - apolipoprotein c-iii, Apoa2 - apolipoprotein a-ii, Apoa4 - apolipoprotein a-iv, Apoa1 - apolipoprotein a-i]
GO:0046939	nucleotide phosphorylation	6.48e-07	[Aldob - aldolase b, fructose-bisphosphate, Ogdh - oxoglutarate (alpha-ketoglutarate) dehydrogenase (lipoamide), Pfkp - phosphofructokinase, platelet, Pgam1 - phosphoglycerate mutase 1, Pgk1 - phosphoglycerate kinase 1, Hkdc1 - hexokinase domain containing 1, Dak - dihydroxyacetone kinase 2 homolog (yeast), Tpi1 - triosephosphate isomerase 1, Pkm - pyruvate kinase, muscle, Gapdh - glyceraldehyde-…
GO:1901615	organic hydroxy compound metabolic process	6.51e-07	[Pcyt1a - phosphate cytidylyltransferase 1, choline, alpha isoform, Lipe - lipase, hormone sensitive, Maoa - monoamine oxidase a, Erlin2 - er lipid raft associated 2, Acadl - acyl-coenzyme a dehydrogenase, long-chain, Bche - butyrylcholinesterase, Apoe - apolipoprotein e, Adh1 - alcohol dehydrogenase 1 (class i), Apoc3 - apolipoprotein c-iii, Dak - dihydroxyacetone kinase 2 homolog (yeast), Apob …
GO:0065005	protein-lipid complex assembly	7.25e-07	[Apoe - apolipoprotein e, Mttp - microsomal triglyceride transfer protein, Dgat1 - diacylglycerol o-acyltransferase 1, Apoc3 - apolipoprotein c-iii, Apoa2 - apolipoprotein a-ii, Apoa4 - apolipoprotein a-iv, Apoa1 - apolipoprotein a-i]
GO:0009132	nucleoside diphosphate metabolic process	9.03e-07	[Ldha - lactate dehydrogenase a, Aldob - aldolase b, fructose-bisphosphate, Ogdh - oxoglutarate (alpha-ketoglutarate) dehydrogenase (lipoamide), Pfkp - phosphofructokinase, platelet, Pgam1 - phosphoglycerate mutase 1, Pgk1 - phosphoglycerate kinase 1, Hkdc1 - hexokinase domain containing 1, Dak - dihydroxyacetone kinase 2 homolog (yeast), Tpi1 - triosephosphate isomerase 1, Pkm - pyruvate kinase,…
GO:0010898	positive regulation of triglyceride catabolic process	1.12e-06	[Apoc2 - apolipoprotein c-ii, Aadac - arylacetamide deacetylase (esterase), Apoa4 - apolipoprotein a-iv, Apoa1 - apolipoprotein a-i, Abhd5 - abhydrolase domain containing 5]
GO:0071825	protein-lipid complex subunit organization	1.16e-06	[Apoe - apolipoprotein e, Mttp - microsomal triglyceride transfer protein, Dgat1 - diacylglycerol o-acyltransferase 1, Apob - apolipoprotein b, Apoc3 - apolipoprotein c-iii, Apoa2 - apolipoprotein a-ii, Apoa4 - apolipoprotein a-iv, Apoa1 - apolipoprotein a-i]
GO:0009987	cellular process	1.23e-06	[Myh14 - myosin, heavy polypeptide 14, Calr - calreticulin, Hadha - hydroxyacyl-coenzyme a dehydrogenase/3-ketoacyl-coenzyme a thiolase/enoyl-coenzyme a hydratase (trifunctional protein), alpha subunit, Calm1 - calmodulin 1, Surf4 - surfeit gene 4, Abhd5 - abhydrolase domain containing 5, Cap1 - cap, adenylate cyclase-associated protein 1 (yeast), Stx12 - syntaxin 12, Canx - calnexin, Vcp - valos…
GO:0019218	regulation of steroid metabolic process	1.31e-06	[Apoe - apolipoprotein e, Por - p450 (cytochrome) oxidoreductase, Apob - apolipoprotein b, Apoa2 - apolipoprotein a-ii, Apoa4 - apolipoprotein a-iv, Apoa1 - apolipoprotein a-i, Atp1a1 - atpase, na+/k+ transporting, alpha 1 polypeptide, Erlin2 - er lipid raft associated 2, Scp2 - sterol carrier protein 2, liver, Ephx2 - epoxide hydrolase 2, cytoplasmic, Acadl - acyl-coenzyme a dehydrogenase, long-…
GO:0033344	cholesterol efflux	1.41e-06	[Apoe - apolipoprotein e, Apoc2 - apolipoprotein c-ii, Apob - apolipoprotein b, Apoa2 - apolipoprotein a-ii, Apoa4 - apolipoprotein a-iv, Apoa1 - apolipoprotein a-i, Stx12 - syntaxin 12]
GO:0044723	single-organism carbohydrate metabolic process	1.71e-06	[Gpd2 - glycerol phosphate dehydrogenase 2, mitochondrial, B4galnt2 - beta-1,4-n-acetyl-galactosaminyl transferase 2, St3gal4 - st3 beta-galactoside alpha-2,3-sialyltransferase 4, Man1a - mannosidase 1, alpha, B4galnt1 - beta-1,4-n-acetyl-galactosaminyl transferase 1, Ces2a - carboxylesterase 2a, Cps1 - carbamoyl-phosphate synthetase 1, Gpd1 - glycerol-3-phosphate dehydrogenase 1 (soluble), Vcp -…
GO:0006869	lipid transport	1.81e-06	[Apob - apolipoprotein b, Stx12 - syntaxin 12, Scp2 - sterol carrier protein 2, liver, Apoe - apolipoprotein e, Slc27a4 - solute carrier family 27 (fatty acid transporter), member 4, Mttp - microsomal triglyceride transfer protein, Apoc2 - apolipoprotein c-ii, Apoc3 - apolipoprotein c-iii, Apoa2 - apolipoprotein a-ii, Fabp2 - fatty acid binding protein 2, intestinal, Apoa4 - apolipoprotein a-iv, …
GO:0030301	cholesterol transport	1.88e-06	[Apoe - apolipoprotein e, Apoc2 - apolipoprotein c-ii, Apob - apolipoprotein b, Apoa2 - apolipoprotein a-ii, Apoa4 - apolipoprotein a-iv, Apoa1 - apolipoprotein a-i, Stx12 - syntaxin 12, Scp2 - sterol carrier protein 2, liver]
GO:0042157	lipoprotein metabolic process	1.92e-06	[Apoe - apolipoprotein e, Mttp - microsomal triglyceride transfer protein, Apob - apolipoprotein b, Apoc3 - apolipoprotein c-iii, Apoa2 - apolipoprotein a-ii, Apoa4 - apolipoprotein a-iv, Apoa1 - apolipoprotein a-i]
GO:0046889	positive regulation of lipid biosynthetic process	2.15e-06	[Apoe - apolipoprotein e, Apoc2 - apolipoprotein c-ii, Por - p450 (cytochrome) oxidoreductase, Dgat1 - diacylglycerol o-acyltransferase 1, Apoc3 - apolipoprotein c-iii, Apoa4 - apolipoprotein a-iv, Apoa1 - apolipoprotein a-i, Acsl5 - acyl-coa synthetase long-chain family member 5, Hsd17b13 - hydroxysteroid (17-beta) dehydrogenase 13, Scp2 - sterol carrier protein 2, liver, Dbi - diazepam binding …
GO:0015918	sterol transport	2.37e-06	[Apoe - apolipoprotein e, Apoc2 - apolipoprotein c-ii, Apob - apolipoprotein b, Apoa2 - apolipoprotein a-ii, Apoa4 - apolipoprotein a-iv, Apoa1 - apolipoprotein a-i, Stx12 - syntaxin 12, Scp2 - sterol carrier protein 2, liver]
GO:1901135	carbohydrate derivative metabolic process	2.82e-06	[Tkt - transketolase, Gpd2 - glycerol phosphate dehydrogenase 2, mitochondrial, B4galnt2 - beta-1,4-n-acetyl-galactosaminyl transferase 2, Atp1b1 - atpase, na+/k+ transporting, beta 1 polypeptide, B4galnt1 - beta-1,4-n-acetyl-galactosaminyl transferase 1, St3gal4 - st3 beta-galactoside alpha-2,3-sialyltransferase 4, Hspa8 - heat shock protein 8, Ndufs1 - nadh dehydrogenase (ubiquinone) fe-s prote…
GO:0008203	cholesterol metabolic process	3.46e-06	[Apoe - apolipoprotein e, Mttp - microsomal triglyceride transfer protein, Apob - apolipoprotein b, Apoc3 - apolipoprotein c-iii, Apoa2 - apolipoprotein a-ii, Cat - catalase, Apoa4 - apolipoprotein a-iv, Apoa1 - apolipoprotein a-i, Lipe - lipase, hormone sensitive, Hmgcs2 - 3-hydroxy-3-methylglutaryl-coenzyme a synthase 2, Erlin2 - er lipid raft associated 2, Cyb5r3 - cytochrome b5 reductase 3]
GO:0048193	Golgi vesicle transport	3.61e-06	[Bcap31 - b cell receptor associated protein 31, Hyou1 - hypoxia up-regulated 1, Sec23a - sec23a (s. cerevisiae), Sec22b - sec22 vesicle trafficking protein homolog b (s. cerevisiae), Arf3 - adp-ribosylation factor 3, Rab14 - rab14, member ras oncogene family, Vcp - valosin containing protein, Rab1 - rab1, member ras oncogene family, Lman1 - lectin, mannose-binding, 1, Rab1b - rab1b, member ras o…
GO:0006461	protein complex assembly	4.26e-06	[Vil1 - villin 1, Hist1h4a - histone cluster 1, h4a, Calr - calreticulin, Acat1 - acetyl-coenzyme a acetyltransferase 1, Eef1a1 - eukaryotic translation elongation factor 1 alpha 1, Hist1h2bj - histone cluster 1, h2bj, Ahnak - ahnak nucleoprotein (desmoyokin), H2afy - h2a histone family, member y, Rab1 - rab1, member ras oncogene family, Vcp - valosin containing protein, Acadl - acyl-coenzyme a d…
GO:0046907	intracellular transport	4.42e-06	[Bcap31 - b cell receptor associated protein 31, Calr - calreticulin, Sec23a - sec23a (s. cerevisiae), Sec22b - sec22 vesicle trafficking protein homolog b (s. cerevisiae), Arf3 - adp-ribosylation factor 3, Rab14 - rab14, member ras oncogene family, Myl12a - myosin, light chain 12a, regulatory, non-sarcomeric, Lmna - lamin a, Actn4 - actinin alpha 4, Hspa8 - heat shock protein 8, Phb2 - prohibiti…
GO:0016192	vesicle-mediated transport	4.71e-06	[Bcap31 - b cell receptor associated protein 31, Ezr - ezrin, Sec23a - sec23a (s. cerevisiae), Sec22b - sec22 vesicle trafficking protein homolog b (s. cerevisiae), Arf3 - adp-ribosylation factor 3, Rab14 - rab14, member ras oncogene family, Cap1 - cap, adenylate cyclase-associated protein 1 (yeast), Myo6 - myosin vi, Stx12 - syntaxin 12, Canx - calnexin, Rab1 - rab1, member ras oncogene family, …
GO:0051649	establishment of localization in cell	4.84e-06	[Bcap31 - b cell receptor associated protein 31, Ezr - ezrin, Sec23a - sec23a (s. cerevisiae), Calr - calreticulin, Sec22b - sec22 vesicle trafficking protein homolog b (s. cerevisiae), Arf3 - adp-ribosylation factor 3, Rab14 - rab14, member ras oncogene family, Myl12a - myosin, light chain 12a, regulatory, non-sarcomeric, Lmna - lamin a, Actn4 - actinin alpha 4, Hspa8 - heat shock protein 8, Phb…
GO:1902652	secondary alcohol metabolic process	4.85e-06	[Apoe - apolipoprotein e, Mttp - microsomal triglyceride transfer protein, Apob - apolipoprotein b, Apoc3 - apolipoprotein c-iii, Apoa2 - apolipoprotein a-ii, Cat - catalase, Apoa4 - apolipoprotein a-iv, Apoa1 - apolipoprotein a-i, Lipe - lipase, hormone sensitive, Hmgcs2 - 3-hydroxy-3-methylglutaryl-coenzyme a synthase 2, Erlin2 - er lipid raft associated 2, Cyb5r3 - cytochrome b5 reductase 3]
GO:0044763	single-organism cellular process	4.9e-06	[Myh14 - myosin, heavy polypeptide 14, Calr - calreticulin, Hadha - hydroxyacyl-coenzyme a dehydrogenase/3-ketoacyl-coenzyme a thiolase/enoyl-coenzyme a hydratase (trifunctional protein), alpha subunit, Calm1 - calmodulin 1, Abhd5 - abhydrolase domain containing 5, Cap1 - cap, adenylate cyclase-associated protein 1 (yeast), Stx12 - syntaxin 12, Vcp - valosin containing protein, Acadl - acyl-coenz…
GO:0016125	sterol metabolic process	6.7e-06	[Apoe - apolipoprotein e, Mttp - microsomal triglyceride transfer protein, Apob - apolipoprotein b, Apoc3 - apolipoprotein c-iii, Apoa2 - apolipoprotein a-ii, Cat - catalase, Apoa4 - apolipoprotein a-iv, Apoa1 - apolipoprotein a-i, Lipe - lipase, hormone sensitive, Hmgcs2 - 3-hydroxy-3-methylglutaryl-coenzyme a synthase 2, Erlin2 - er lipid raft associated 2, Cyb5r3 - cytochrome b5 reductase 3]
GO:0044283	small molecule biosynthetic process	7.14e-06	[Gpd2 - glycerol phosphate dehydrogenase 2, mitochondrial, Pcyt1a - phosphate cytidylyltransferase 1, choline, alpha isoform, Hmgcs2 - 3-hydroxy-3-methylglutaryl-coenzyme a synthase 2, Cps1 - carbamoyl-phosphate synthetase 1, Gpd1 - glycerol-3-phosphate dehydrogenase 1 (soluble), Tpi1 - triosephosphate isomerase 1, Cyb5r3 - cytochrome b5 reductase 3, Scp2 - sterol carrier protein 2, liver, Pkm - …
GO:0006754	ATP biosynthetic process	7.28e-06	[Atp5o - atp synthase, h+ transporting, mitochondrial f1 complex, o subunit, Atp5k - atp synthase, h+ transporting, mitochondrial f1f0 complex, subunit e, Atp5j2 - atp synthase, h+ transporting, mitochondrial f0 complex, subunit f2, Atp5c1 - atp synthase, h+ transporting, mitochondrial f1 complex, gamma polypeptide 1, Atp5b - atp synthase, h+ transporting mitochondrial f1 complex, beta subunit, P…
GO:0098869	cellular oxidant detoxification	8.1e-06	[Apoe - apolipoprotein e, Prdx5 - peroxiredoxin 5, Prdx1 - peroxiredoxin 1, Cat - catalase, Apoa4 - apolipoprotein a-iv, Fabp1 - fatty acid binding protein 1, liver, Gpx4 - glutathione peroxidase 4, Fam213a - family with sequence similarity 213, member a]
GO:0019217	regulation of fatty acid metabolic process	9.03e-06	[Apoc2 - apolipoprotein c-ii, Dgat1 - diacylglycerol o-acyltransferase 1, Apoa4 - apolipoprotein a-iv, Apoa1 - apolipoprotein a-i, Fabp1 - fatty acid binding protein 1, liver, Acsl5 - acyl-coa synthetase long-chain family member 5, Erlin2 - er lipid raft associated 2, Dbi - diazepam binding inhibitor, Acadl - acyl-coenzyme a dehydrogenase, long-chain, Acadvl - acyl-coenzyme a dehydrogenase, very …
GO:0090662	ATP hydrolysis coupled transmembrane transport	9.2e-06	[Atp6v1e1 - atpase, h+ transporting, lysosomal v1 subunit e1, Atp6v1a - atpase, h+ transporting, lysosomal v1 subunit a, Atp1b1 - atpase, na+/k+ transporting, beta 1 polypeptide, Atp6v1b2 - atpase, h+ transporting, lysosomal v1 subunit b2, Atp1a1 - atpase, na+/k+ transporting, alpha 1 polypeptide, Atp5b - atp synthase, h+ transporting mitochondrial f1 complex, beta subunit, Atp5a1 - atp synthase,…
GO:0055092	sterol homeostasis	9.5e-06	[Apoe - apolipoprotein e, Ehd1 - eh-domain containing 1, Mttp - microsomal triglyceride transfer protein, Apob - apolipoprotein b, Apoc3 - apolipoprotein c-iii, Apoa2 - apolipoprotein a-ii, Apoa4 - apolipoprotein a-iv, Apoa1 - apolipoprotein a-i, Ephx2 - epoxide hydrolase 2, cytoplasmic]
GO:0042632	cholesterol homeostasis	9.5e-06	[Apoe - apolipoprotein e, Ehd1 - eh-domain containing 1, Mttp - microsomal triglyceride transfer protein, Apob - apolipoprotein b, Apoc3 - apolipoprotein c-iii, Apoa2 - apolipoprotein a-ii, Apoa4 - apolipoprotein a-iv, Apoa1 - apolipoprotein a-i, Ephx2 - epoxide hydrolase 2, cytoplasmic]
GO:0033700	phospholipid efflux	1.05e-05	[Apoe - apolipoprotein e, Apoc2 - apolipoprotein c-ii, Apoa2 - apolipoprotein a-ii, Apoa4 - apolipoprotein a-iv, Apoa1 - apolipoprotein a-i]
GO:0044711	single-organism biosynthetic process	1.09e-05	[Tkt - transketolase, Gpd2 - glycerol phosphate dehydrogenase 2, mitochondrial, Pcyt1a - phosphate cytidylyltransferase 1, choline, alpha isoform, B4galnt1 - beta-1,4-n-acetyl-galactosaminyl transferase 1, Abhd5 - abhydrolase domain containing 5, St3gal4 - st3 beta-galactoside alpha-2,3-sialyltransferase 4, Atp5j2 - atp synthase, h+ transporting, mitochondrial f0 complex, subunit f2, Gpd1 - glyce…
GO:0006414	translational elongation	1.27e-05	[Eef1d - eukaryotic translation elongation factor 1 delta (guanine nucleotide exchange protein), Eef1a1 - eukaryotic translation elongation factor 1 alpha 1, Tufm - tu translation elongation factor, mitochondrial, Rplp2 - ribosomal protein, large p2, Eef1g - eukaryotic translation elongation factor 1 gamma, Eef2 - eukaryotic translation elongation factor 2]
GO:0071822	protein complex subunit organization	1.27e-05	[Calr - calreticulin, Acat1 - acetyl-coenzyme a acetyltransferase 1, Hspa8 - heat shock protein 8, H2afy - h2a histone family, member y, Ahnak - ahnak nucleoprotein (desmoyokin), Vcp - valosin containing protein, Acadl - acyl-coenzyme a dehydrogenase, long-chain, Rhoa - ras homolog gene family, member a, Hist1h1c - histone cluster 1, h1c, Otc - ornithine transcarbamylase, Aifm1 - apoptosis-induci…
GO:0006122	mitochondrial electron transport, ubiquinol to cytochrome c	1.28e-05	[Uqcrc2 - ubiquinol cytochrome c reductase core protein 2, Uqcrb - ubiquinol-cytochrome c reductase binding protein, Uqcrc1 - ubiquinol-cytochrome c reductase core protein 1, Cycs - cytochrome c, somatic]
GO:1990748	cellular detoxification	1.39e-05	[Apoe - apolipoprotein e, Prdx5 - peroxiredoxin 5, Prdx1 - peroxiredoxin 1, Cat - catalase, Apoa4 - apolipoprotein a-iv, Fabp1 - fatty acid binding protein 1, liver, Gpx4 - glutathione peroxidase 4, Fam213a - family with sequence similarity 213, member a]
GO:0045454	cell redox homeostasis	1.39e-05	[Pdia3 - protein disulfide isomerase associated 3, Erp44 - endoplasmic reticulum protein 44, Pdia6 - protein disulfide isomerase associated 6, Aifm1 - apoptosis-inducing factor, mitochondrion-associated 1, P4hb - prolyl 4-hydroxylase, beta polypeptide, Txndc5 - thioredoxin domain containing 5, Pdia4 - protein disulfide isomerase associated 4, Dld - dihydrolipoamide dehydrogenase]
GO:1904377	positive regulation of protein localization to cell periphery	1.43e-05	[Ezr - ezrin, Vil1 - villin 1, Agr2 - anterior gradient 2, Itga3 - integrin alpha 3, Pls1 - plastin 1 (i-isoform), Kif5b - kinesin family member 5b, Sptbn1 - spectrin beta, non-erythrocytic 1]
GO:1903078	positive regulation of protein localization to plasma membrane	1.43e-05	[Ezr - ezrin, Vil1 - villin 1, Agr2 - anterior gradient 2, Itga3 - integrin alpha 3, Pls1 - plastin 1 (i-isoform), Kif5b - kinesin family member 5b, Sptbn1 - spectrin beta, non-erythrocytic 1]
GO:0046364	monosaccharide biosynthetic process	1.43e-05	[Gpd2 - glycerol phosphate dehydrogenase 2, mitochondrial, Pgam1 - phosphoglycerate mutase 1, Pgk1 - phosphoglycerate kinase 1, Gpd1 - glycerol-3-phosphate dehydrogenase 1 (soluble), Akr1a1 - aldo-keto reductase family 1, member a1 (aldehyde reductase), Tpi1 - triosephosphate isomerase 1, Gapdh - glyceraldehyde-3-phosphate dehydrogenase]
GO:1902896	terminal web assembly	1.56e-05	[Ezr - ezrin, Vil1 - villin 1, Pls1 - plastin 1 (i-isoform)]
GO:1903334	positive regulation of protein folding	1.56e-05	[Pdia3 - protein disulfide isomerase associated 3, Hspa8 - heat shock protein 8, Pdia4 - protein disulfide isomerase associated 4]
GO:0051004	regulation of lipoprotein lipase activity	1.6e-05	[Apoc2 - apolipoprotein c-ii, Apoc3 - apolipoprotein c-iii, Apoa4 - apolipoprotein a-iv, Apoa1 - apolipoprotein a-i, Abhd5 - abhydrolase domain containing 5]
GO:0050892	intestinal absorption	1.68e-05	[Ezr - ezrin, Vil1 - villin 1, Fabp2 - fatty acid binding protein 2, intestinal, Mogat2 - monoacylglycerol o-acyltransferase 2, Fabp1 - fatty acid binding protein 1, liver, Pls1 - plastin 1 (i-isoform)]
GO:0071840	cellular component organization or biogenesis	1.69e-05	[Myh14 - myosin, heavy polypeptide 14, Letm1 - leucine zipper-ef-hand containing transmembrane protein 1, Calr - calreticulin, Surf4 - surfeit gene 4, Hspa8 - heat shock protein 8, Cap1 - cap, adenylate cyclase-associated protein 1 (yeast), Stx12 - syntaxin 12, Ahnak - ahnak nucleoprotein (desmoyokin), Vcp - valosin containing protein, Acadl - acyl-coenzyme a dehydrogenase, long-chain, Hist1h1c -…
GO:0006094	gluconeogenesis	2.19e-05	[Gpd2 - glycerol phosphate dehydrogenase 2, mitochondrial, Pgam1 - phosphoglycerate mutase 1, Pgk1 - phosphoglycerate kinase 1, Gpd1 - glycerol-3-phosphate dehydrogenase 1 (soluble), Tpi1 - triosephosphate isomerase 1, Gapdh - glyceraldehyde-3-phosphate dehydrogenase]
GO:0034381	plasma lipoprotein particle clearance	2.35e-05	[Apoe - apolipoprotein e, Apoc2 - apolipoprotein c-ii, Ehd1 - eh-domain containing 1, Apob - apolipoprotein b, Apoa2 - apolipoprotein a-ii]
GO:0045540	regulation of cholesterol biosynthetic process	2.35e-05	[Apoe - apolipoprotein e, Por - p450 (cytochrome) oxidoreductase, Apob - apolipoprotein b, Erlin2 - er lipid raft associated 2, Scp2 - sterol carrier protein 2, liver]
GO:0042744	hydrogen peroxide catabolic process	2.35e-05	[Prdx5 - peroxiredoxin 5, Prdx1 - peroxiredoxin 1, Cat - catalase, Apoa4 - apolipoprotein a-iv, Gpx4 - glutathione peroxidase 4]
GO:0010873	positive regulation of cholesterol esterification	2.51e-05	[Apoe - apolipoprotein e, Apoa2 - apolipoprotein a-ii, Apoa4 - apolipoprotein a-iv, Apoa1 - apolipoprotein a-i]
GO:0034370	triglyceride-rich lipoprotein particle remodeling	2.51e-05	[Apoe - apolipoprotein e, Apoa2 - apolipoprotein a-ii, Apoa4 - apolipoprotein a-iv, Apoa1 - apolipoprotein a-i]
GO:0034380	high-density lipoprotein particle assembly	2.51e-05	[Apoe - apolipoprotein e, Apoa2 - apolipoprotein a-ii, Apoa4 - apolipoprotein a-iv, Apoa1 - apolipoprotein a-i]
GO:0046486	glycerolipid metabolic process	2.7e-05	[Apob - apolipoprotein b, Sacm1l - sac1 (suppressor of actin mutations 1, homolog)-like (s. cerevisiae), Cat - catalase, Mogat2 - monoacylglycerol o-acyltransferase 2, Pcyt1a - phosphate cytidylyltransferase 1, choline, alpha isoform, Abhd5 - abhydrolase domain containing 5, Lipe - lipase, hormone sensitive, Cps1 - carbamoyl-phosphate synthetase 1, Gpd1 - glycerol-3-phosphate dehydrogenase 1 (sol…
GO:0098754	detoxification	3.09e-05	[Apoe - apolipoprotein e, Prdx1 - peroxiredoxin 1, Prdx5 - peroxiredoxin 5, Cat - catalase, Apoa4 - apolipoprotein a-iv, Fabp1 - fatty acid binding protein 1, liver, Gpx4 - glutathione peroxidase 4, Fam213a - family with sequence similarity 213, member a]
GO:0002181	cytoplasmic translation	3.35e-05	[Rpl8 - ribosomal protein l8, Rpl7 - ribosomal protein l7, Rpl15 - ribosomal protein l15, Rplp2 - ribosomal protein, large p2, Rpl6 - ribosomal protein l6]
GO:0033539	fatty acid beta-oxidation using acyl-CoA dehydrogenase	3.35e-05	[Etfa - electron transferring flavoprotein, alpha polypeptide, Acox1 - acyl-coenzyme a oxidase 1, palmitoyl, Etfb - electron transferring flavoprotein, beta polypeptide, Acadl - acyl-coenzyme a dehydrogenase, long-chain, Acadvl - acyl-coenzyme a dehydrogenase, very long chain]
GO:0030866	cortical actin cytoskeleton organization	3.59e-05	[Epb4.1l3 - erythrocyte protein band 4.1-like 3, Coro1c - coronin, actin binding protein 1c, Ezr - ezrin, Vil1 - villin 1, Calr - calreticulin, Pls1 - plastin 1 (i-isoform)]
GO:0009206	purine ribonucleoside triphosphate biosynthetic process	3.8e-05	[Atp5o - atp synthase, h+ transporting, mitochondrial f1 complex, o subunit, Atp5k - atp synthase, h+ transporting, mitochondrial f1f0 complex, subunit e, Atp5j2 - atp synthase, h+ transporting, mitochondrial f0 complex, subunit f2, Atp5c1 - atp synthase, h+ transporting, mitochondrial f1 complex, gamma polypeptide 1, Atp5b - atp synthase, h+ transporting mitochondrial f1 complex, beta subunit, A…
GO:1902582	single-organism intracellular transport	3.83e-05	[Bcap31 - b cell receptor associated protein 31, Sec23a - sec23a (s. cerevisiae), Calr - calreticulin, Sec22b - sec22 vesicle trafficking protein homolog b (s. cerevisiae), Arf3 - adp-ribosylation factor 3, Rab14 - rab14, member ras oncogene family, Myl12a - myosin, light chain 12a, regulatory, non-sarcomeric, Lmna - lamin a, Hspa8 - heat shock protein 8, Actn4 - actinin alpha 4, Phb2 - prohibiti…
GO:0022600	digestive system process	4.15e-05	[Ezr - ezrin, Vil1 - villin 1, Fabp2 - fatty acid binding protein 2, intestinal, Mogat2 - monoacylglycerol o-acyltransferase 2, Muc13 - mucin 13, epithelial transmembrane, Fabp1 - fatty acid binding protein 1, liver, Muc2 - mucin 2, Pls1 - plastin 1 (i-isoform)]
GO:0044237	cellular metabolic process	4.16e-05	[Hsd17b4 - hydroxysteroid (17-beta) dehydrogenase 4, Hadha - hydroxyacyl-coenzyme a dehydrogenase/3-ketoacyl-coenzyme a thiolase/enoyl-coenzyme a hydratase (trifunctional protein), alpha subunit, Gpd2 - glycerol phosphate dehydrogenase 2, mitochondrial, Abhd5 - abhydrolase domain containing 5, Hspa8 - heat shock protein 8, Gpd1 - glycerol-3-phosphate dehydrogenase 1 (soluble), Tufm - tu translati…
GO:1904729	regulation of intestinal lipid absorption	4.43e-05	[Dgat1 - diacylglycerol o-acyltransferase 1, Apoa2 - apolipoprotein a-ii, Apoa4 - apolipoprotein a-iv, Apoa1 - apolipoprotein a-i]
GO:0044794	positive regulation by host of viral process	4.43e-05	[Apoe - apolipoprotein e, Vapa - vesicle-associated membrane protein, associated protein a, Cfl1 - cofilin 1, non-muscle, Ppib - peptidylprolyl isomerase b]
GO:0019319	hexose biosynthetic process	4.52e-05	[Gpd2 - glycerol phosphate dehydrogenase 2, mitochondrial, Pgam1 - phosphoglycerate mutase 1, Pgk1 - phosphoglycerate kinase 1, Gpd1 - glycerol-3-phosphate dehydrogenase 1 (soluble), Tpi1 - triosephosphate isomerase 1, Gapdh - glyceraldehyde-3-phosphate dehydrogenase]
GO:0042743	hydrogen peroxide metabolic process	4.52e-05	[Prdx5 - peroxiredoxin 5, Prdx1 - peroxiredoxin 1, Cat - catalase, Apoa4 - apolipoprotein a-iv, Gpx4 - glutathione peroxidase 4, Cycs - cytochrome c, somatic]
GO:0009145	purine nucleoside triphosphate biosynthetic process	4.53e-05	[Atp5o - atp synthase, h+ transporting, mitochondrial f1 complex, o subunit, Atp5k - atp synthase, h+ transporting, mitochondrial f1f0 complex, subunit e, Atp5j2 - atp synthase, h+ transporting, mitochondrial f0 complex, subunit f2, Atp5c1 - atp synthase, h+ transporting, mitochondrial f1 complex, gamma polypeptide 1, Atp5b - atp synthase, h+ transporting mitochondrial f1 complex, beta subunit, A…
GO:0034367	macromolecular complex remodeling	4.65e-05	[Apoe - apolipoprotein e, Apob - apolipoprotein b, Apoa2 - apolipoprotein a-ii, Apoa4 - apolipoprotein a-iv, Apoa1 - apolipoprotein a-i]
GO:0034368	protein-lipid complex remodeling	4.65e-05	[Apoe - apolipoprotein e, Apob - apolipoprotein b, Apoa2 - apolipoprotein a-ii, Apoa4 - apolipoprotein a-iv, Apoa1 - apolipoprotein a-i]
GO:0034369	plasma lipoprotein particle remodeling	4.65e-05	[Apoe - apolipoprotein e, Apob - apolipoprotein b, Apoa2 - apolipoprotein a-ii, Apoa4 - apolipoprotein a-iv, Apoa1 - apolipoprotein a-i]
GO:0015985	energy coupled proton transport, down electrochemical gradient	4.65e-05	[Atp5o - atp synthase, h+ transporting, mitochondrial f1 complex, o subunit, Atp5k - atp synthase, h+ transporting, mitochondrial f1f0 complex, subunit e, Atp5c1 - atp synthase, h+ transporting, mitochondrial f1 complex, gamma polypeptide 1, Atp5b - atp synthase, h+ transporting mitochondrial f1 complex, beta subunit, Atp5a1 - atp synthase, h+ transporting, mitochondrial f1 complex, alpha subunit…
GO:0015986	ATP synthesis coupled proton transport	4.65e-05	[Atp5o - atp synthase, h+ transporting, mitochondrial f1 complex, o subunit, Atp5k - atp synthase, h+ transporting, mitochondrial f1f0 complex, subunit e, Atp5c1 - atp synthase, h+ transporting, mitochondrial f1 complex, gamma polypeptide 1, Atp5b - atp synthase, h+ transporting mitochondrial f1 complex, beta subunit, Atp5a1 - atp synthase, h+ transporting, mitochondrial f1 complex, alpha subunit…
GO:0009201	ribonucleoside triphosphate biosynthetic process	5.37e-05	[Atp5o - atp synthase, h+ transporting, mitochondrial f1 complex, o subunit, Atp5k - atp synthase, h+ transporting, mitochondrial f1f0 complex, subunit e, Atp5j2 - atp synthase, h+ transporting, mitochondrial f0 complex, subunit f2, Atp5c1 - atp synthase, h+ transporting, mitochondrial f1 complex, gamma polypeptide 1, Atp5b - atp synthase, h+ transporting mitochondrial f1 complex, beta subunit, A…
GO:0015988	energy coupled proton transmembrane transport, against electrochemical gradient	5.63e-05	[Atp6v1e1 - atpase, h+ transporting, lysosomal v1 subunit e1, Atp6v1a - atpase, h+ transporting, lysosomal v1 subunit a, Atp6v1b2 - atpase, h+ transporting, lysosomal v1 subunit b2, Atp1a1 - atpase, na+/k+ transporting, alpha 1 polypeptide, Atp5b - atp synthase, h+ transporting mitochondrial f1 complex, beta subunit, Atp5a1 - atp synthase, h+ transporting, mitochondrial f1 complex, alpha subunit …
GO:0015991	ATP hydrolysis coupled proton transport	5.63e-05	[Atp6v1e1 - atpase, h+ transporting, lysosomal v1 subunit e1, Atp6v1a - atpase, h+ transporting, lysosomal v1 subunit a, Atp6v1b2 - atpase, h+ transporting, lysosomal v1 subunit b2, Atp1a1 - atpase, na+/k+ transporting, alpha 1 polypeptide, Atp5b - atp synthase, h+ transporting mitochondrial f1 complex, beta subunit, Atp5a1 - atp synthase, h+ transporting, mitochondrial f1 complex, alpha subunit …
GO:0000038	very long-chain fatty acid metabolic process	5.63e-05	[Slc27a4 - solute carrier family 27 (fatty acid transporter), member 4, Hsd17b4 - hydroxysteroid (17-beta) dehydrogenase 4, Abcd3 - atp-binding cassette, sub-family d (ald), member 3, Acaa1a - acetyl-coenzyme a acyltransferase 1a, Acox1 - acyl-coenzyme a oxidase 1, palmitoyl, Acadvl - acyl-coenzyme a dehydrogenase, very long chain]
GO:0016043	cellular component organization	6.06e-05	[Myh14 - myosin, heavy polypeptide 14, Letm1 - leucine zipper-ef-hand containing transmembrane protein 1, Calr - calreticulin, Surf4 - surfeit gene 4, Hspa8 - heat shock protein 8, Cap1 - cap, adenylate cyclase-associated protein 1 (yeast), Stx12 - syntaxin 12, Ahnak - ahnak nucleoprotein (desmoyokin), Vcp - valosin containing protein, Acadl - acyl-coenzyme a dehydrogenase, long-chain, Hist1h1c -…
GO:0001951	intestinal D-glucose absorption	6.14e-05	[Ezr - ezrin, Vil1 - villin 1, Pls1 - plastin 1 (i-isoform)]
GO:0071704	organic substance metabolic process	6.32e-05	[Hadha - hydroxyacyl-coenzyme a dehydrogenase/3-ketoacyl-coenzyme a thiolase/enoyl-coenzyme a hydratase (trifunctional protein), alpha subunit, Man1a - mannosidase 1, alpha, Abhd5 - abhydrolase domain containing 5, Maoa - monoamine oxidase a, Vcp - valosin containing protein, Acadl - acyl-coenzyme a dehydrogenase, long-chain, Acadvl - acyl-coenzyme a dehydrogenase, very long chain, Me2 - malic en…
GO:0015914	phospholipid transport	6.34e-05	[Apoe - apolipoprotein e, Apoc2 - apolipoprotein c-ii, Mttp - microsomal triglyceride transfer protein, Apoa2 - apolipoprotein a-ii, Apoa4 - apolipoprotein a-iv, Apoa1 - apolipoprotein a-i, Scp2 - sterol carrier protein 2, liver]
GO:0015909	long-chain fatty acid transport	6.95e-05	[Slc27a4 - solute carrier family 27 (fatty acid transporter), member 4, Apoe - apolipoprotein e, Fabp2 - fatty acid binding protein 2, intestinal, Plin2 - perilipin 2, Fabp1 - fatty acid binding protein 1, liver, Abcd3 - atp-binding cassette, sub-family d (ald), member 3]
GO:0090004	positive regulation of establishment of protein localization to plasma membrane	6.95e-05	[Ezr - ezrin, Vil1 - villin 1, Agr2 - anterior gradient 2, Itga3 - integrin alpha 3, Pls1 - plastin 1 (i-isoform), Kif5b - kinesin family member 5b]
GO:0006637	acyl-CoA metabolic process	7.18e-05	[Dgat1 - diacylglycerol o-acyltransferase 1, Hsd17b4 - hydroxysteroid (17-beta) dehydrogenase 4, Ogdh - oxoglutarate (alpha-ketoglutarate) dehydrogenase (lipoamide), Ehhadh - enoyl-coenzyme a, hydratase/3-hydroxyacyl coenzyme a dehydrogenase, Acaa2 - acetyl-coenzyme a acyltransferase 2 (mitochondrial 3-oxoacyl-coenzyme a thiolase), Scp2 - sterol carrier protein 2, liver, Dld - dihydrolipoamide de…
GO:0035383	thioester metabolic process	7.18e-05	[Dgat1 - diacylglycerol o-acyltransferase 1, Hsd17b4 - hydroxysteroid (17-beta) dehydrogenase 4, Ogdh - oxoglutarate (alpha-ketoglutarate) dehydrogenase (lipoamide), Ehhadh - enoyl-coenzyme a, hydratase/3-hydroxyacyl coenzyme a dehydrogenase, Acaa2 - acetyl-coenzyme a acyltransferase 2 (mitochondrial 3-oxoacyl-coenzyme a thiolase), Scp2 - sterol carrier protein 2, liver, Dld - dihydrolipoamide de…
GO:0010872	regulation of cholesterol esterification	7.24e-05	[Apoe - apolipoprotein e, Apoa2 - apolipoprotein a-ii, Apoa4 - apolipoprotein a-iv, Apoa1 - apolipoprotein a-i]
GO:1904478	regulation of intestinal absorption	7.24e-05	[Dgat1 - diacylglycerol o-acyltransferase 1, Apoa2 - apolipoprotein a-ii, Apoa4 - apolipoprotein a-iv, Apoa1 - apolipoprotein a-i]
GO:0051006	positive regulation of lipoprotein lipase activity	7.24e-05	[Apoc2 - apolipoprotein c-ii, Apoa4 - apolipoprotein a-iv, Apoa1 - apolipoprotein a-i, Abhd5 - abhydrolase domain containing 5]
GO:0051259	protein oligomerization	7.26e-05	[Hist1h4a - histone cluster 1, h4a, Acat1 - acetyl-coenzyme a acetyltransferase 1, Eef1a1 - eukaryotic translation elongation factor 1 alpha 1, Ahnak - ahnak nucleoprotein (desmoyokin), Vcp - valosin containing protein, Acadl - acyl-coenzyme a dehydrogenase, long-chain, Otc - ornithine transcarbamylase, Aldh18a1 - aldehyde dehydrogenase 18 family, member a1, Vasp - vasodilator-stimulated phosphop…
GO:0045833	negative regulation of lipid metabolic process	7.5e-05	[Apoe - apolipoprotein e, Apoc2 - apolipoprotein c-ii, Apoc3 - apolipoprotein c-iii, Apoa2 - apolipoprotein a-ii, Atp1a1 - atpase, na+/k+ transporting, alpha 1 polypeptide, Erlin2 - er lipid raft associated 2, Dbi - diazepam binding inhibitor, Acadl - acyl-coenzyme a dehydrogenase, long-chain, Acadvl - acyl-coenzyme a dehydrogenase, very long chain]
GO:0006334	nucleosome assembly	8.37e-05	[Hist1h4a - histone cluster 1, h4a, Hist1h1e - histone cluster 1, h1e, Hist1h1d - histone cluster 1, h1d, Hist1h2bj - histone cluster 1, h2bj, Hist1h1b - histone cluster 1, h1b, H2afy - h2a histone family, member y, Hist1h3e - histone cluster 1, h3e, Hist1h1a - histone cluster 1, h1a, Hist1h1c - histone cluster 1, h1c]
GO:0042304	regulation of fatty acid biosynthetic process	8.51e-05	[Apoc2 - apolipoprotein c-ii, Apoa4 - apolipoprotein a-iv, Apoa1 - apolipoprotein a-i, Erlin2 - er lipid raft associated 2, Acadl - acyl-coenzyme a dehydrogenase, long-chain, Acadvl - acyl-coenzyme a dehydrogenase, very long chain]
GO:0015908	fatty acid transport	8.71e-05	[Slc27a4 - solute carrier family 27 (fatty acid transporter), member 4, Apoe - apolipoprotein e, Fabp2 - fatty acid binding protein 2, intestinal, Plin2 - perilipin 2, Fabp1 - fatty acid binding protein 1, liver, Abcd3 - atp-binding cassette, sub-family d (ald), member 3, Acsl5 - acyl-coa synthetase long-chain family member 5]
GO:0007264	small GTPase mediated signal transduction	8.78e-05	[Eps8l2 - eps8-like 2, Gdi2 - guanosine diphosphate (gdp) dissociation inhibitor 2, Arf3 - adp-ribosylation factor 3, Rab14 - rab14, member ras oncogene family, Rap1b - ras related protein 1b, Rac1 - ras-related c3 botulinum substrate 1, Arhgdia - rho gdp dissociation inhibitor (gdi) alpha, Rab18 - rab18, member ras oncogene family, Rab1 - rab1, member ras oncogene family, Rab8a - rab8a, member r…
GO:0048524	positive regulation of viral process	9.28e-05	[Apoe - apolipoprotein e, Ddx3x - dead/h (asp-glu-ala-asp/his) box polypeptide 3, x-linked, Cfl1 - cofilin 1, non-muscle, Rab7 - rab7, member ras oncogene family, Vapa - vesicle-associated membrane protein, associated protein a, P4hb - prolyl 4-hydroxylase, beta polypeptide, Ppia - peptidylprolyl isomerase a, Ppib - peptidylprolyl isomerase b]
GO:0042439	ethanolamine-containing compound metabolic process	0.000101	[Chdh - choline dehydrogenase, Apoa2 - apolipoprotein a-ii, Apoa4 - apolipoprotein a-iv, Pcyt1a - phosphate cytidylyltransferase 1, choline, alpha isoform, Apoa1 - apolipoprotein a-i, Dbi - diazepam binding inhibitor, Bche - butyrylcholinesterase]
GO:0045940	positive regulation of steroid metabolic process	0.000103	[Apoe - apolipoprotein e, Por - p450 (cytochrome) oxidoreductase, Apoa2 - apolipoprotein a-ii, Apoa4 - apolipoprotein a-iv, Apoa1 - apolipoprotein a-i, Scp2 - sterol carrier protein 2, liver]
GO:0046320	regulation of fatty acid oxidation	0.000103	[Dgat1 - diacylglycerol o-acyltransferase 1, Fabp1 - fatty acid binding protein 1, liver, Acsl5 - acyl-coa synthetase long-chain family member 5, Dbi - diazepam binding inhibitor, Acadl - acyl-coenzyme a dehydrogenase, long-chain, Acadvl - acyl-coenzyme a dehydrogenase, very long chain]
GO:0006886	intracellular protein transport	0.000104	[Bcap31 - b cell receptor associated protein 31, Calr - calreticulin, Sec23a - sec23a (s. cerevisiae), Myl12a - myosin, light chain 12a, regulatory, non-sarcomeric, Lmna - lamin a, Hspa8 - heat shock protein 8, Phb2 - prohibitin 2, Myo6 - myosin vi, Stx12 - syntaxin 12, Rab1 - rab1, member ras oncogene family, Vcp - valosin containing protein, Cfl1 - cofilin 1, non-muscle, Rab2a - rab2a, member r…
GO:0061365	positive regulation of triglyceride lipase activity	0.000112	[Apoc2 - apolipoprotein c-ii, Apoa4 - apolipoprotein a-iv, Abhd5 - abhydrolase domain containing 5, Apoa1 - apolipoprotein a-i]
GO:0034622	cellular macromolecular complex assembly	0.00014	[Vil1 - villin 1, Calr - calreticulin, Hist1h4a - histone cluster 1, h4a, Hist1h2bj - histone cluster 1, h2bj, H2afy - h2a histone family, member y, Rab1 - rab1, member ras oncogene family, Hist1h1c - histone cluster 1, h1c, Aifm1 - apoptosis-inducing factor, mitochondrion-associated 1, Uqcrb - ubiquinol-cytochrome c reductase binding protein, Rps14 - ribosomal protein s14, Rpl5 - ribosomal prote…
GO:0009308	amine metabolic process	0.000141	[Chdh - choline dehydrogenase, Apoa2 - apolipoprotein a-ii, Apoa4 - apolipoprotein a-iv, Pcyt1a - phosphate cytidylyltransferase 1, choline, alpha isoform, Apoa1 - apolipoprotein a-i, Aoc1 - amine oxidase, copper-containing 1, Maoa - monoamine oxidase a, Dbi - diazepam binding inhibitor, Bche - butyrylcholinesterase]
GO:0032371	regulation of sterol transport	0.000149	[Apoe - apolipoprotein e, Apoc2 - apolipoprotein c-ii, Apoa2 - apolipoprotein a-ii, Apoa4 - apolipoprotein a-iv, Apoa1 - apolipoprotein a-i, Scp2 - sterol carrier protein 2, liver]
GO:0032374	regulation of cholesterol transport	0.000149	[Apoe - apolipoprotein e, Apoc2 - apolipoprotein c-ii, Apoa2 - apolipoprotein a-ii, Apoa4 - apolipoprotein a-iv, Apoa1 - apolipoprotein a-i, Scp2 - sterol carrier protein 2, liver]
GO:0030865	cortical cytoskeleton organization	0.000149	[Epb4.1l3 - erythrocyte protein band 4.1-like 3, Coro1c - coronin, actin binding protein 1c, Ezr - ezrin, Vil1 - villin 1, Calr - calreticulin, Pls1 - plastin 1 (i-isoform)]
GO:0071680	response to indole-3-methanol	0.000151	[Cdh1 - cadherin 1, Ctnna1 - catenin (cadherin associated protein), alpha 1, Ctnnb1 - catenin (cadherin associated protein), beta 1]
GO:0071681	cellular response to indole-3-methanol	0.000151	[Cdh1 - cadherin 1, Ctnna1 - catenin (cadherin associated protein), alpha 1, Ctnnb1 - catenin (cadherin associated protein), beta 1]
GO:0034384	high-density lipoprotein particle clearance	0.000151	[Apoe - apolipoprotein e, Apoc2 - apolipoprotein c-ii, Apoa2 - apolipoprotein a-ii]
GO:0034214	protein hexamerization	0.000151	[Aldh18a1 - aldehyde dehydrogenase 18 family, member a1, Oat - ornithine aminotransferase, Vcp - valosin containing protein]
GO:1903332	regulation of protein folding	0.000151	[Pdia3 - protein disulfide isomerase associated 3, Hspa8 - heat shock protein 8, Pdia4 - protein disulfide isomerase associated 4]
GO:0055081	anion homeostasis	0.000156	[Apoe - apolipoprotein e, Dgat1 - diacylglycerol o-acyltransferase 1, Ckb - creatine kinase, brain, Apoa1 - apolipoprotein a-i, Cps1 - carbamoyl-phosphate synthetase 1, Slc9a3r1 - solute carrier family 9 (sodium/hydrogen exchanger), member 3 regulator 1, Otc - ornithine transcarbamylase]
GO:0046339	diacylglycerol metabolic process	0.000164	[Dgat1 - diacylglycerol o-acyltransferase 1, Apoa2 - apolipoprotein a-ii, Mogat2 - monoacylglycerol o-acyltransferase 2, Lipe - lipase, hormone sensitive]
GO:0044085	cellular component biogenesis	0.000186	[Ddx3x - dead/h (asp-glu-ala-asp/his) box polypeptide 3, x-linked, Gm9493 - predicted gene 9493, Aifm1 - apoptosis-inducing factor, mitochondrion-associated 1, Uqcrb - ubiquinol-cytochrome c reductase binding protein, Rpl7 - ribosomal protein l7, Rpl5 - ribosomal protein l5, Rps19 - ribosomal protein s19, Rps18 - ribosomal protein s18, Rps17 - ribosomal protein s17, Rpl7a - ribosomal protein l7a]
GO:0009142	nucleoside triphosphate biosynthetic process	0.000204	[Atp5o - atp synthase, h+ transporting, mitochondrial f1 complex, o subunit, Atp5k - atp synthase, h+ transporting, mitochondrial f1f0 complex, subunit e, Atp5j2 - atp synthase, h+ transporting, mitochondrial f0 complex, subunit f2, Atp5c1 - atp synthase, h+ transporting, mitochondrial f1 complex, gamma polypeptide 1, Atp5b - atp synthase, h+ transporting mitochondrial f1 complex, beta subunit, A…
GO:0060191	regulation of lipase activity	0.00021	[Apoc2 - apolipoprotein c-ii, Por - p450 (cytochrome) oxidoreductase, Apoc3 - apolipoprotein c-iii, Apoa2 - apolipoprotein a-ii, Apoa4 - apolipoprotein a-iv, Apoa1 - apolipoprotein a-i, Abhd5 - abhydrolase domain containing 5, Rhoa - ras homolog gene family, member a]
GO:0031647	regulation of protein stability	0.000214	[Calr - calreticulin, Atp1b1 - atpase, na+/k+ transporting, beta 1 polypeptide, Hspa8 - heat shock protein 8, Phb2 - prohibitin 2, Stx12 - syntaxin 12, Cdc42 - cell division cycle 42, Hspd1 - heat shock protein 1 (chaperonin), Apoa2 - apolipoprotein a-ii, Apoa1 - apolipoprotein a-i, Chp1 - calcineurin-like ef hand protein 1, Phb - prohibitin, Ncln - nicalin homolog (zebrafish), Gapdh - glyceralde…
GO:0043691	reverse cholesterol transport	0.000232	[Apoe - apolipoprotein e, Apoa2 - apolipoprotein a-ii, Apoa4 - apolipoprotein a-iv, Apoa1 - apolipoprotein a-i]
GO:0019682	glyceraldehyde-3-phosphate metabolic process	0.000232	[Aldob - aldolase b, fructose-bisphosphate, Tkt - transketolase, Dak - dihydroxyacetone kinase 2 homolog (yeast), Tpi1 - triosephosphate isomerase 1]
GO:0060192	negative regulation of lipase activity	0.000232	[Por - p450 (cytochrome) oxidoreductase, Apoc3 - apolipoprotein c-iii, Apoa2 - apolipoprotein a-ii, Apoa1 - apolipoprotein a-i]
GO:0006081	cellular aldehyde metabolic process	0.000232	[Adh1 - alcohol dehydrogenase 1 (class i), Aldob - aldolase b, fructose-bisphosphate, Tkt - transketolase, Akr1a1 - aldo-keto reductase family 1, member a1 (aldehyde reductase), Dak - dihydroxyacetone kinase 2 homolog (yeast), Tpi1 - triosephosphate isomerase 1, Aldh3a2 - aldehyde dehydrogenase family 3, subfamily a2]
GO:0009127	purine nucleoside monophosphate biosynthetic process	0.000232	[Atp5o - atp synthase, h+ transporting, mitochondrial f1 complex, o subunit, Atp5k - atp synthase, h+ transporting, mitochondrial f1f0 complex, subunit e, Atp5j2 - atp synthase, h+ transporting, mitochondrial f0 complex, subunit f2, Atp5c1 - atp synthase, h+ transporting, mitochondrial f1 complex, gamma polypeptide 1, Atp5b - atp synthase, h+ transporting mitochondrial f1 complex, beta subunit, A…
GO:0009168	purine ribonucleoside monophosphate biosynthetic process	0.000232	[Atp5o - atp synthase, h+ transporting, mitochondrial f1 complex, o subunit, Atp5k - atp synthase, h+ transporting, mitochondrial f1f0 complex, subunit e, Atp5j2 - atp synthase, h+ transporting, mitochondrial f0 complex, subunit f2, Atp5c1 - atp synthase, h+ transporting, mitochondrial f1 complex, gamma polypeptide 1, Atp5b - atp synthase, h+ transporting mitochondrial f1 complex, beta subunit, A…
GO:0072593	reactive oxygen species metabolic process	0.000249	[Prdx1 - peroxiredoxin 1, Por - p450 (cytochrome) oxidoreductase, Prdx5 - peroxiredoxin 5, Cat - catalase, Apoa4 - apolipoprotein a-iv, Gpx4 - glutathione peroxidase 4, Ndufs1 - nadh dehydrogenase (ubiquinone) fe-s protein 1, Cps1 - carbamoyl-phosphate synthetase 1, Cycs - cytochrome c, somatic]
GO:0051345	positive regulation of hydrolase activity	0.000266	[Eps8l2 - eps8-like 2, Bcap31 - b cell receptor associated protein 31, Atp1b1 - atpase, na+/k+ transporting, beta 1 polypeptide, Abhd5 - abhydrolase domain containing 5, Vcp - valosin containing protein, Hnrnpu - heterogeneous nuclear ribonucleoprotein u, Rhoa - ras homolog gene family, member a, Hspd1 - heat shock protein 1 (chaperonin), Coro1c - coronin, actin binding protein 1c, Aifm1 - apopto…
GO:0005996	monosaccharide metabolic process	0.000274	[Ldha - lactate dehydrogenase a, Aldob - aldolase b, fructose-bisphosphate, Gpd2 - glycerol phosphate dehydrogenase 2, mitochondrial, Pgam1 - phosphoglycerate mutase 1, Ugt1a7c - udp glucuronosyltransferase 1 family, polypeptide a7c, Pgk1 - phosphoglycerate kinase 1, Gpd1 - glycerol-3-phosphate dehydrogenase 1 (soluble), Akr1a1 - aldo-keto reductase family 1, member a1 (aldehyde reductase), Dak -…
GO:0045923	positive regulation of fatty acid metabolic process	0.000287	[Dgat1 - diacylglycerol o-acyltransferase 1, Apoc2 - apolipoprotein c-ii, Apoa4 - apolipoprotein a-iv, Fabp1 - fatty acid binding protein 1, liver, Apoa1 - apolipoprotein a-i, Acsl5 - acyl-coa synthetase long-chain family member 5]
GO:0032532	regulation of microvillus length	0.000296	[Ezr - ezrin, Vil1 - villin 1, Pls1 - plastin 1 (i-isoform)]
GO:0006108	malate metabolic process	0.000296	[Me2 - malic enzyme 2, nad(+)-dependent, mitochondrial, Mdh1 - malate dehydrogenase 1, nad (soluble), Mdh2 - malate dehydrogenase 2, nad (mitochondrial)]
GO:0042158	lipoprotein biosynthetic process	0.000296	[Apoe - apolipoprotein e, Apob - apolipoprotein b, Apoa1 - apolipoprotein a-i]
GO:0009156	ribonucleoside monophosphate biosynthetic process	0.000298	[Atp5o - atp synthase, h+ transporting, mitochondrial f1 complex, o subunit, Atp5k - atp synthase, h+ transporting, mitochondrial f1f0 complex, subunit e, Atp5j2 - atp synthase, h+ transporting, mitochondrial f0 complex, subunit f2, Atp5c1 - atp synthase, h+ transporting, mitochondrial f1 complex, gamma polypeptide 1, Atp5b - atp synthase, h+ transporting mitochondrial f1 complex, beta subunit, A…
GO:0042953	lipoprotein transport	0.000319	[Mttp - microsomal triglyceride transfer protein, Apoc2 - apolipoprotein c-ii, Apoc3 - apolipoprotein c-iii, Apob - apolipoprotein b]
GO:0044872	lipoprotein localization	0.000319	[Mttp - microsomal triglyceride transfer protein, Apoc2 - apolipoprotein c-ii, Apoc3 - apolipoprotein c-iii, Apob - apolipoprotein b]
GO:1990778	protein localization to cell periphery	0.000327	[Epb4.1l3 - erythrocyte protein band 4.1-like 3, Ezr - ezrin, Cdh1 - cadherin 1, Myl12a - myosin, light chain 12a, regulatory, non-sarcomeric, Atp1b1 - atpase, na+/k+ transporting, beta 1 polypeptide, Rac1 - ras-related c3 botulinum substrate 1, Sptbn1 - spectrin beta, non-erythrocytic 1, Rab8a - rab8a, member ras oncogene family, Scp2 - sterol carrier protein 2, liver, Anxa2 - annexin a2]
GO:0042592	homeostatic process	0.000347	[Bcap31 - b cell receptor associated protein 31, Muc13 - mucin 13, epithelial transmembrane, Atp1b1 - atpase, na+/k+ transporting, beta 1 polypeptide, Atp1a1 - atpase, na+/k+ transporting, alpha 1 polypeptide, Hnrnpa2b1 - heterogeneous nuclear ribonucleoprotein a2/b1, Cps1 - carbamoyl-phosphate synthetase 1, Atp5b - atp synthase, h+ transporting mitochondrial f1 complex, beta subunit, Acadl - acy…
GO:0050821	protein stabilization	0.000352	[Hspd1 - heat shock protein 1 (chaperonin), Calr - calreticulin, Atp1b1 - atpase, na+/k+ transporting, beta 1 polypeptide, Apoa1 - apolipoprotein a-i, Phb2 - prohibitin 2, Chp1 - calcineurin-like ef hand protein 1, Stx12 - syntaxin 12, Phb - prohibitin, Ppib - peptidylprolyl isomerase b, Gapdh - glyceraldehyde-3-phosphate dehydrogenase]
GO:0010565	regulation of cellular ketone metabolic process	0.000409	[Apoc2 - apolipoprotein c-ii, Dgat1 - diacylglycerol o-acyltransferase 1, Apoa4 - apolipoprotein a-iv, Apoa1 - apolipoprotein a-i, Fabp1 - fatty acid binding protein 1, liver, Acsl5 - acyl-coa synthetase long-chain family member 5, Erlin2 - er lipid raft associated 2, Dbi - diazepam binding inhibitor, Acadl - acyl-coenzyme a dehydrogenase, long-chain, Acadvl - acyl-coenzyme a dehydrogenase, very …
GO:0009064	glutamine family amino acid metabolic process	0.000424	[Gfpt1 - glutamine fructose-6-phosphate transaminase 1, Aldh18a1 - aldehyde dehydrogenase 18 family, member a1, Oat - ornithine aminotransferase, Cps1 - carbamoyl-phosphate synthetase 1, Glud1 - glutamate dehydrogenase 1, Otc - ornithine transcarbamylase, Arg2 - arginase type ii]
GO:0006525	arginine metabolic process	0.000426	[Oat - ornithine aminotransferase, Cps1 - carbamoyl-phosphate synthetase 1, Arg2 - arginase type ii, Otc - ornithine transcarbamylase]
GO:0044788	modulation by host of viral process	0.000426	[Apoe - apolipoprotein e, Vapa - vesicle-associated membrane protein, associated protein a, Cfl1 - cofilin 1, non-muscle, Ppib - peptidylprolyl isomerase b]
GO:0006576	cellular biogenic amine metabolic process	0.000427	[Chdh - choline dehydrogenase, Apoa2 - apolipoprotein a-ii, Apoa4 - apolipoprotein a-iv, Pcyt1a - phosphate cytidylyltransferase 1, choline, alpha isoform, Apoa1 - apolipoprotein a-i, Maoa - monoamine oxidase a, Dbi - diazepam binding inhibitor, Bche - butyrylcholinesterase]
GO:0044106	cellular amine metabolic process	0.000427	[Chdh - choline dehydrogenase, Apoa2 - apolipoprotein a-ii, Apoa4 - apolipoprotein a-iv, Pcyt1a - phosphate cytidylyltransferase 1, choline, alpha isoform, Apoa1 - apolipoprotein a-i, Maoa - monoamine oxidase a, Dbi - diazepam binding inhibitor, Bche - butyrylcholinesterase]
GO:0001676	long-chain fatty acid metabolic process	0.00047	[Slc27a4 - solute carrier family 27 (fatty acid transporter), member 4, Cyp2c65 - cytochrome p450, family 2, subfamily c, polypeptide 65, Lipe - lipase, hormone sensitive, Cyp2d26 - cytochrome p450, family 2, subfamily d, polypeptide 26, Acsl5 - acyl-coa synthetase long-chain family member 5, Cyp2b10 - cytochrome p450, family 2, subfamily b, polypeptide 10, Ephx2 - epoxide hydrolase 2, cytoplasmi…
GO:0019318	hexose metabolic process	0.000473	[Ldha - lactate dehydrogenase a, Aldob - aldolase b, fructose-bisphosphate, Gpd2 - glycerol phosphate dehydrogenase 2, mitochondrial, Pgam1 - phosphoglycerate mutase 1, Pgk1 - phosphoglycerate kinase 1, Gpd1 - glycerol-3-phosphate dehydrogenase 1 (soluble), Dak - dihydroxyacetone kinase 2 homolog (yeast), Tpi1 - triosephosphate isomerase 1, Pkm - pyruvate kinase, muscle, Gapdh - glyceraldehyde-3-…
GO:0006820	anion transport	0.000489	[Slc2a2 - solute carrier family 2 (facilitated glucose transporter), member 2, Myo6 - myosin vi, Vdac2 - voltage-dependent anion channel 2, Scp2 - sterol carrier protein 2, liver, Vdac1 - voltage-dependent anion channel 1, Slc3a2 - solute carrier family 3 (activators of dibasic and neutral amino acid transport), member 2, Slc27a4 - solute carrier family 27 (fatty acid transporter), member 4, Apoe…
GO:0034372	very-low-density lipoprotein particle remodeling	0.000508	[Apoe - apolipoprotein e, Apoa4 - apolipoprotein a-iv, Apoa1 - apolipoprotein a-i]
GO:0034374	low-density lipoprotein particle remodeling	0.000508	[Apoe - apolipoprotein e, Apob - apolipoprotein b, Apoa2 - apolipoprotein a-ii]
GO:0006123	mitochondrial electron transport, cytochrome c to oxygen	0.000508	[Cox4i1 - cytochrome c oxidase subunit iv isoform 1, Cox5a - cytochrome c oxidase subunit va, Cycs - cytochrome c, somatic]
GO:0098532	histone H3-K27 trimethylation	0.000508	[Hist1h1e - histone cluster 1, h1e, Hist1h1d - histone cluster 1, h1d, Hist1h1c - histone cluster 1, h1c]
GO:0042760	very long-chain fatty acid catabolic process	0.000508	[Slc27a4 - solute carrier family 27 (fatty acid transporter), member 4, Abcd3 - atp-binding cassette, sub-family d (ald), member 3, Acadvl - acyl-coenzyme a dehydrogenase, very long chain]
GO:0009060	aerobic respiration	0.000557	[Cat - catalase, Uqcrc2 - ubiquinol cytochrome c reductase core protein 2, Uqcrb - ubiquinol-cytochrome c reductase binding protein, Uqcrc1 - ubiquinol-cytochrome c reductase core protein 1]
GO:0051641	cellular localization	0.000563	[Ezr - ezrin, Bcap31 - b cell receptor associated protein 31, Calr - calreticulin, Myl12a - myosin, light chain 12a, regulatory, non-sarcomeric, Lmna - lamin a, Atp1b1 - atpase, na+/k+ transporting, beta 1 polypeptide, Actn4 - actinin alpha 4, Hspa8 - heat shock protein 8, Rab1 - rab1, member ras oncogene family, Rab11b - rab11b, member ras oncogene family, Apoe - apolipoprotein e, Vapa - vesicle…
GO:0044238	primary metabolic process	0.000569	[Hsd17b4 - hydroxysteroid (17-beta) dehydrogenase 4, Hadha - hydroxyacyl-coenzyme a dehydrogenase/3-ketoacyl-coenzyme a thiolase/enoyl-coenzyme a hydratase (trifunctional protein), alpha subunit, Gpd2 - glycerol phosphate dehydrogenase 2, mitochondrial, Abhd5 - abhydrolase domain containing 5, Man1a - mannosidase 1, alpha, Hspa8 - heat shock protein 8, Gpd1 - glycerol-3-phosphate dehydrogenase 1 …
GO:0006695	cholesterol biosynthetic process	0.000589	[Apoe - apolipoprotein e, Apoa4 - apolipoprotein a-iv, Apoa1 - apolipoprotein a-i, Hmgcs2 - 3-hydroxy-3-methylglutaryl-coenzyme a synthase 2, Cyb5r3 - cytochrome b5 reductase 3]
GO:1902653	secondary alcohol biosynthetic process	0.000589	[Apoe - apolipoprotein e, Apoa4 - apolipoprotein a-iv, Apoa1 - apolipoprotein a-i, Hmgcs2 - 3-hydroxy-3-methylglutaryl-coenzyme a synthase 2, Cyb5r3 - cytochrome b5 reductase 3]
GO:0046470	phosphatidylcholine metabolic process	0.000589	[Apoa2 - apolipoprotein a-ii, Apoa4 - apolipoprotein a-iv, Pcyt1a - phosphate cytidylyltransferase 1, choline, alpha isoform, Apoa1 - apolipoprotein a-i, Dbi - diazepam binding inhibitor]
GO:0030029	actin filament-based process	0.000591	[Ezr - ezrin, Vil1 - villin 1, Myh14 - myosin, heavy polypeptide 14, Calr - calreticulin, Actn4 - actinin alpha 4, Cap1 - cap, adenylate cyclase-associated protein 1 (yeast), Rac1 - ras-related c3 botulinum substrate 1, Actg1 - actin, gamma, cytoplasmic 1, Rhoa - ras homolog gene family, member a, Epb4.1l3 - erythrocyte protein band 4.1-like 3, Coro1c - coronin, actin binding protein 1c, Myl6 - m…
GO:1902580	single-organism cellular localization	0.000598	[Atp1b1 - atpase, na+/k+ transporting, beta 1 polypeptide, Lmna - lamin a, Myl12a - myosin, light chain 12a, regulatory, non-sarcomeric, Actn4 - actinin alpha 4, Hspa8 - heat shock protein 8, Rab1 - rab1, member ras oncogene family, Rab11b - rab11b, member ras oncogene family, Apoe - apolipoprotein e, Cfl1 - cofilin 1, non-muscle, Vapa - vesicle-associated membrane protein, associated protein a, …
GO:0022613	ribonucleoprotein complex biogenesis	0.000617	[Ddx3x - dead/h (asp-glu-ala-asp/his) box polypeptide 3, x-linked, Gm9493 - predicted gene 9493, Rpl7 - ribosomal protein l7, Rpl5 - ribosomal protein l5, Rps19 - ribosomal protein s19, Rps18 - ribosomal protein s18, Rps17 - ribosomal protein s17, Rpl7a - ribosomal protein l7a]
GO:0034728	nucleosome organization	0.000625	[Hist1h4a - histone cluster 1, h4a, Hist1h1e - histone cluster 1, h1e, Hist1h1d - histone cluster 1, h1d, Hist1h2bj - histone cluster 1, h2bj, Hist1h1b - histone cluster 1, h1b, H2afy - h2a histone family, member y, Hist1h3e - histone cluster 1, h3e, Hist1h1a - histone cluster 1, h1a, Hist1h1c - histone cluster 1, h1c]
GO:0010903	negative regulation of very-low-density lipoprotein particle remodeling	0.000627	[Apoa2 - apolipoprotein a-ii, Apoa1 - apolipoprotein a-i]
GO:0019068	virion assembly	0.000627	[Apoe - apolipoprotein e, Rab1 - rab1, member ras oncogene family]
GO:0046166	glyceraldehyde-3-phosphate biosynthetic process	0.000627	[Tkt - transketolase, Tpi1 - triosephosphate isomerase 1]
GO:0009124	nucleoside monophosphate biosynthetic process	0.000654	[Atp5o - atp synthase, h+ transporting, mitochondrial f1 complex, o subunit, Atp5k - atp synthase, h+ transporting, mitochondrial f1f0 complex, subunit e, Atp5j2 - atp synthase, h+ transporting, mitochondrial f0 complex, subunit f2, Atp5c1 - atp synthase, h+ transporting, mitochondrial f1 complex, gamma polypeptide 1, Atp5b - atp synthase, h+ transporting mitochondrial f1 complex, beta subunit, A…
GO:0045333	cellular respiration	0.000697	[Cat - catalase, Uqcrc2 - ubiquinol cytochrome c reductase core protein 2, Uqcrb - ubiquinol-cytochrome c reductase binding protein, Ndufs1 - nadh dehydrogenase (ubiquinone) fe-s protein 1, Uqcrc1 - ubiquinol-cytochrome c reductase core protein 1]
GO:0006103	2-oxoglutarate metabolic process	0.000714	[Ogdh - oxoglutarate (alpha-ketoglutarate) dehydrogenase (lipoamide), Mrps36 - mitochondrial ribosomal protein s36, Dlst - dihydrolipoamide s-succinyltransferase (e2 component of 2-oxo-glutarate complex), Dld - dihydrolipoamide dehydrogenase]
GO:2001057	reactive nitrogen species metabolic process	0.000714	[Por - p450 (cytochrome) oxidoreductase, Prdx5 - peroxiredoxin 5, Marc2 - mitochondrial amidoxime reducing component 2, Cps1 - carbamoyl-phosphate synthetase 1]
GO:0046365	monosaccharide catabolic process	0.000714	[Ldha - lactate dehydrogenase a, Aldob - aldolase b, fructose-bisphosphate, Akr1a1 - aldo-keto reductase family 1, member a1 (aldehyde reductase), Dak - dihydroxyacetone kinase 2 homolog (yeast)]
GO:1903020	positive regulation of glycoprotein metabolic process	0.000714	[Ctnnb1 - catenin (cadherin associated protein), beta 1, Chp1 - calcineurin-like ef hand protein 1, Rab1 - rab1, member ras oncogene family, Rab1b - rab1b, member ras oncogene family]
GO:0009084	glutamine family amino acid biosynthetic process	0.000714	[Aldh18a1 - aldehyde dehydrogenase 18 family, member a1, Cps1 - carbamoyl-phosphate synthetase 1, Glud1 - glutamate dehydrogenase 1, Otc - ornithine transcarbamylase]
GO:0015711	organic anion transport	0.000723	[Slc2a2 - solute carrier family 2 (facilitated glucose transporter), member 2, Myo6 - myosin vi, Scp2 - sterol carrier protein 2, liver, Slc3a2 - solute carrier family 3 (activators of dibasic and neutral amino acid transport), member 2, Slc27a4 - solute carrier family 27 (fatty acid transporter), member 4, Apoe - apolipoprotein e, Mttp - microsomal triglyceride transfer protein, Apoc2 - apolipop…
GO:0015748	organophosphate ester transport	0.000724	[Apoe - apolipoprotein e, Apoc2 - apolipoprotein c-ii, Mttp - microsomal triglyceride transfer protein, Apoa2 - apolipoprotein a-ii, Apoa4 - apolipoprotein a-iv, Apoa1 - apolipoprotein a-i, Scp2 - sterol carrier protein 2, liver]
GO:2000116	regulation of cysteine-type endopeptidase activity	0.000761	[Bcap31 - b cell receptor associated protein 31, Cdh1 - cadherin 1, Fis1 - fission 1 (mitochondrial outer membrane) homolog (yeast), Vcp - valosin containing protein, Cideb - cell death-inducing dna fragmentation factor, alpha subunit-like effector b, Rhoa - ras homolog gene family, member a, Cycs - cytochrome c, somatic, Hspd1 - heat shock protein 1 (chaperonin), Ddx3x - dead/h (asp-glu-ala-asp/…
GO:0065004	protein-DNA complex assembly	0.000784	[Hist1h4a - histone cluster 1, h4a, Hist1h1e - histone cluster 1, h1e, Hist1h1d - histone cluster 1, h1d, Hist1h2bj - histone cluster 1, h2bj, Hist1h1b - histone cluster 1, h1b, H2afy - h2a histone family, member y, Hist1h3e - histone cluster 1, h3e, Hist1h1a - histone cluster 1, h1a, Hist1h1c - histone cluster 1, h1c]
GO:0030300	regulation of intestinal cholesterol absorption	0.000797	[Apoa2 - apolipoprotein a-ii, Apoa4 - apolipoprotein a-iv, Apoa1 - apolipoprotein a-i]
GO:0016584	nucleosome positioning	0.000797	[Hist1h1e - histone cluster 1, h1e, Hist1h1d - histone cluster 1, h1d, Hist1h1c - histone cluster 1, h1c]
GO:1904375	regulation of protein localization to cell periphery	0.000801	[Ezr - ezrin, Vil1 - villin 1, Agr2 - anterior gradient 2, Itga3 - integrin alpha 3, Pls1 - plastin 1 (i-isoform), Kif5b - kinesin family member 5b, Sptbn1 - spectrin beta, non-erythrocytic 1]
GO:1903076	regulation of protein localization to plasma membrane	0.000801	[Ezr - ezrin, Vil1 - villin 1, Agr2 - anterior gradient 2, Itga3 - integrin alpha 3, Pls1 - plastin 1 (i-isoform), Kif5b - kinesin family member 5b, Sptbn1 - spectrin beta, non-erythrocytic 1]
GO:0051017	actin filament bundle assembly	0.00085	[Ezr - ezrin, Actn4 - actinin alpha 4, Lima1 - lim domain and actin binding 1, Hsp90b1 - heat shock protein 90, beta (grp94), member 1, Rhoa - ras homolog gene family, member a, Cdc42 - cell division cycle 42]
GO:0046165	alcohol biosynthetic process	0.00087	[Apoe - apolipoprotein e, Apoa2 - apolipoprotein a-ii, Apoa4 - apolipoprotein a-iv, Pcyt1a - phosphate cytidylyltransferase 1, choline, alpha isoform, Apoa1 - apolipoprotein a-i, Hmgcs2 - 3-hydroxy-3-methylglutaryl-coenzyme a synthase 2, Cyb5r3 - cytochrome b5 reductase 3, Scp2 - sterol carrier protein 2, liver]
GO:0034613	cellular protein localization	0.000941	[Ezr - ezrin, Bcap31 - b cell receptor associated protein 31, Calr - calreticulin, Myl12a - myosin, light chain 12a, regulatory, non-sarcomeric, Atp1b1 - atpase, na+/k+ transporting, beta 1 polypeptide, Lmna - lamin a, Hspa8 - heat shock protein 8, Apoe - apolipoprotein e, Vapa - vesicle-associated membrane protein, associated protein a, Cfl1 - cofilin 1, non-muscle, Slc9a3r1 - solute carrier fam…
GO:0006793	phosphorus metabolic process	0.000991	[Hsd17b4 - hydroxysteroid (17-beta) dehydrogenase 4, Tkt - transketolase, Gpd2 - glycerol phosphate dehydrogenase 2, mitochondrial, Abhd5 - abhydrolase domain containing 5, Hspa8 - heat shock protein 8, Gpd1 - glycerol-3-phosphate dehydrogenase 1 (soluble), Vcp - valosin containing protein, Pkm - pyruvate kinase, muscle, Rhoa - ras homolog gene family, member a, Ckb - creatine kinase, brain, Pgam…
