# Supplementary material for: Diet Induced Obesity Alters Intestinal Cytoplasmic Lipid Droplet Morphology and Proteome in the Postprandial Response to Dietary Fat
Source: Front Physiol. 2019 Mar 5;10:180. doi: 10.3389/fphys.2019.00180 (PMC6413465; doi:10.3389/fphys.2019.00180)
Supplement: Table S3 — GOrilla analysis of lipid related GO terms and associated proteins. [file Table_3.XLSX]

## Sheet: Lipid GO terms
Lipid related biological proccess enriched in the complete CLD proteome
GO Term	Description	P-value	Genes
GO:0044242	cellular lipid catabolic process	3.64e-18	[Hsd17b4 - hydroxysteroid (17-beta) dehydrogenase 4, Hadha - hydroxyacyl-coenzyme a dehydrogenase/3-ketoacyl-coenzyme a thiolase/enoyl-coenzyme a hydratase (trifunctional protein), alpha subunit, Hadhb - hydroxyacyl-coenzyme a dehydrogenase/3-ketoacyl-coenzyme a thiolase/enoyl-coenzyme a hydratase (trifunctional protein), beta subunit, Lipe - lipase, hormone sensitive, Cps1 - carbamoyl-phosphate …
GO:0009062	fatty acid catabolic process	4.31e-16	[Hsd17b4 - hydroxysteroid (17-beta) dehydrogenase 4, Hadha - hydroxyacyl-coenzyme a dehydrogenase/3-ketoacyl-coenzyme a thiolase/enoyl-coenzyme a hydratase (trifunctional protein), alpha subunit, Eci1 - enoyl-coenzyme a delta isomerase 1, Hadhb - hydroxyacyl-coenzyme a dehydrogenase/3-ketoacyl-coenzyme a thiolase/enoyl-coenzyme a hydratase (trifunctional protein), beta subunit, Lipe - lipase, hor…
GO:0016042	lipid catabolic process	1.07e-15	[Hsd17b4 - hydroxysteroid (17-beta) dehydrogenase 4, Hadha - hydroxyacyl-coenzyme a dehydrogenase/3-ketoacyl-coenzyme a thiolase/enoyl-coenzyme a hydratase (trifunctional protein), alpha subunit, Hadhb - hydroxyacyl-coenzyme a dehydrogenase/3-ketoacyl-coenzyme a thiolase/enoyl-coenzyme a hydratase (trifunctional protein), beta subunit, Lipe - lipase, hormone sensitive, Cps1 - carbamoyl-phosphate …
GO:0044255	cellular lipid metabolic process	8.58e-15	[Hsd17b4 - hydroxysteroid (17-beta) dehydrogenase 4, Hadha - hydroxyacyl-coenzyme a dehydrogenase/3-ketoacyl-coenzyme a thiolase/enoyl-coenzyme a hydratase (trifunctional protein), alpha subunit, Abhd5 - abhydrolase domain containing 5, Hadhb - hydroxyacyl-coenzyme a dehydrogenase/3-ketoacyl-coenzyme a thiolase/enoyl-coenzyme a hydratase (trifunctional protein), beta subunit, Lipe - lipase, hormo…
GO:0006629	lipid metabolic process	4.92e-14	[Hsd17b4 - hydroxysteroid (17-beta) dehydrogenase 4, Hadha - hydroxyacyl-coenzyme a dehydrogenase/3-ketoacyl-coenzyme a thiolase/enoyl-coenzyme a hydratase (trifunctional protein), alpha subunit, Hadhb - hydroxyacyl-coenzyme a dehydrogenase/3-ketoacyl-coenzyme a thiolase/enoyl-coenzyme a hydratase (trifunctional protein), beta subunit, Abhd5 - abhydrolase domain containing 5, Lipe - lipase, hormo…
GO:0006631	fatty acid metabolic process	8.7e-14	[Hsd17b4 - hydroxysteroid (17-beta) dehydrogenase 4, Hadha - hydroxyacyl-coenzyme a dehydrogenase/3-ketoacyl-coenzyme a thiolase/enoyl-coenzyme a hydratase (trifunctional protein), alpha subunit, Abhd5 - abhydrolase domain containing 5, Hadhb - hydroxyacyl-coenzyme a dehydrogenase/3-ketoacyl-coenzyme a thiolase/enoyl-coenzyme a hydratase (trifunctional protein), beta subunit, Lipe - lipase, hormo…
GO:0006635	fatty acid beta-oxidation	2.59e-13	[Hsd17b4 - hydroxysteroid (17-beta) dehydrogenase 4, Hadha - hydroxyacyl-coenzyme a dehydrogenase/3-ketoacyl-coenzyme a thiolase/enoyl-coenzyme a hydratase (trifunctional protein), alpha subunit, Eci1 - enoyl-coenzyme a delta isomerase 1, Hadhb - hydroxyacyl-coenzyme a dehydrogenase/3-ketoacyl-coenzyme a thiolase/enoyl-coenzyme a hydratase (trifunctional protein), beta subunit, Etfa - electron tr…
GO:0019395	fatty acid oxidation	5.4e-13	[Hsd17b4 - hydroxysteroid (17-beta) dehydrogenase 4, Hadha - hydroxyacyl-coenzyme a dehydrogenase/3-ketoacyl-coenzyme a thiolase/enoyl-coenzyme a hydratase (trifunctional protein), alpha subunit, Eci1 - enoyl-coenzyme a delta isomerase 1, Hadhb - hydroxyacyl-coenzyme a dehydrogenase/3-ketoacyl-coenzyme a thiolase/enoyl-coenzyme a hydratase (trifunctional protein), beta subunit, Etfa - electron tr…
GO:0034440	lipid oxidation	7.24e-13	[Hsd17b4 - hydroxysteroid (17-beta) dehydrogenase 4, Hadha - hydroxyacyl-coenzyme a dehydrogenase/3-ketoacyl-coenzyme a thiolase/enoyl-coenzyme a hydratase (trifunctional protein), alpha subunit, Eci1 - enoyl-coenzyme a delta isomerase 1, Hadhb - hydroxyacyl-coenzyme a dehydrogenase/3-ketoacyl-coenzyme a thiolase/enoyl-coenzyme a hydratase (trifunctional protein), beta subunit, Etfa - electron tr…
GO:0030258	lipid modification	1.47e-11	[Hsd17b4 - hydroxysteroid (17-beta) dehydrogenase 4, Hadha - hydroxyacyl-coenzyme a dehydrogenase/3-ketoacyl-coenzyme a thiolase/enoyl-coenzyme a hydratase (trifunctional protein), alpha subunit, Sacm1l - sac1 (suppressor of actin mutations 1, homolog)-like (s. cerevisiae), Eci1 - enoyl-coenzyme a delta isomerase 1, B4galnt2 - beta-1,4-n-acetyl-galactosaminyl transferase 2, Hadhb - hydroxyacyl-co…
GO:0019433	triglyceride catabolic process	4.18e-09	[Apoe - apolipoprotein e, Apoc3 - apolipoprotein c-iii, Apob - apolipoprotein b, Apoa4 - apolipoprotein a-iv, Apoa1 - apolipoprotein a-i, Lipe - lipase, hormone sensitive, Cps1 - carbamoyl-phosphate synthetase 1]
GO:0006641	triglyceride metabolic process	4.31e-09	[Apoe - apolipoprotein e, Mttp - microsomal triglyceride transfer protein, Dgat1 - diacylglycerol o-acyltransferase 1, Apob - apolipoprotein b, Apoc3 - apolipoprotein c-iii, Cat - catalase, Apoa4 - apolipoprotein a-iv, Mogat2 - monoacylglycerol o-acyltransferase 2, Apoa1 - apolipoprotein a-i, Lipe - lipase, hormone sensitive, Cps1 - carbamoyl-phosphate synthetase 1, Dbi - diazepam binding inhibit…
GO:0006639	acylglycerol metabolic process	6.33e-09	[Apob - apolipoprotein b, Cat - catalase, Mogat2 - monoacylglycerol o-acyltransferase 2, Lipe - lipase, hormone sensitive, Cps1 - carbamoyl-phosphate synthetase 1, Dbi - diazepam binding inhibitor, Apoe - apolipoprotein e, Dgat1 - diacylglycerol o-acyltransferase 1, Mttp - microsomal triglyceride transfer protein, Apoc3 - apolipoprotein c-iii, Apoa2 - apolipoprotein a-ii, Apoa4 - apolipoprotein a…
GO:0006638	neutral lipid metabolic process	7.7e-09	[Apob - apolipoprotein b, Cat - catalase, Mogat2 - monoacylglycerol o-acyltransferase 2, Lipe - lipase, hormone sensitive, Cps1 - carbamoyl-phosphate synthetase 1, Dbi - diazepam binding inhibitor, Apoe - apolipoprotein e, Dgat1 - diacylglycerol o-acyltransferase 1, Mttp - microsomal triglyceride transfer protein, Apoc3 - apolipoprotein c-iii, Apoa2 - apolipoprotein a-ii, Apoa4 - apolipoprotein a…
GO:0046461	neutral lipid catabolic process	8.59e-09	[Apoe - apolipoprotein e, Apoc3 - apolipoprotein c-iii, Apob - apolipoprotein b, Apoa2 - apolipoprotein a-ii, Apoa4 - apolipoprotein a-iv, Apoa1 - apolipoprotein a-i, Lipe - lipase, hormone sensitive, Cps1 - carbamoyl-phosphate synthetase 1]
GO:0046464	acylglycerol catabolic process	8.59e-09	[Apoe - apolipoprotein e, Apoc3 - apolipoprotein c-iii, Apob - apolipoprotein b, Apoa2 - apolipoprotein a-ii, Apoa4 - apolipoprotein a-iv, Apoa1 - apolipoprotein a-i, Lipe - lipase, hormone sensitive, Cps1 - carbamoyl-phosphate synthetase 1]
GO:0019216	regulation of lipid metabolic process	1.07e-08	[Golm1 - golgi membrane protein 1, Aadac - arylacetamide deacetylase (esterase), Abhd5 - abhydrolase domain containing 5, Atp1a1 - atpase, na+/k+ transporting, alpha 1 polypeptide, H2afy - h2a histone family, member y, Erlin2 - er lipid raft associated 2, Acadl - acyl-coenzyme a dehydrogenase, long-chain, Acadvl - acyl-coenzyme a dehydrogenase, very long chain, Apoe - apolipoprotein e, Apoc3 - ap…
GO:0045834	positive regulation of lipid metabolic process	2.32e-08	[Aadac - arylacetamide deacetylase (esterase), Abhd5 - abhydrolase domain containing 5, Rac1 - ras-related c3 botulinum substrate 1, Dbi - diazepam binding inhibitor, Scp2 - sterol carrier protein 2, liver, Cdc42 - cell division cycle 42, Apoe - apolipoprotein e, Por - p450 (cytochrome) oxidoreductase, Dgat1 - diacylglycerol o-acyltransferase 1, Apoc2 - apolipoprotein c-ii, Apoc3 - apolipoprotein…
GO:0090181	regulation of cholesterol metabolic process	3.4e-08	[Apoe - apolipoprotein e, Por - p450 (cytochrome) oxidoreductase, Apob - apolipoprotein b, Erlin2 - er lipid raft associated 2, Scp2 - sterol carrier protein 2, liver, Ephx2 - epoxide hydrolase 2, cytoplasmic, Acadl - acyl-coenzyme a dehydrogenase, long-chain, Acadvl - acyl-coenzyme a dehydrogenase, very long chain]
GO:0055088	lipid homeostasis	4.03e-08	[Ehd1 - eh-domain containing 1, Apob - apolipoprotein b, Etfa - electron transferring flavoprotein, alpha polypeptide, Acadl - acyl-coenzyme a dehydrogenase, long-chain, Ephx2 - epoxide hydrolase 2, cytoplasmic, Acadvl - acyl-coenzyme a dehydrogenase, very long chain, Apoe - apolipoprotein e, Mttp - microsomal triglyceride transfer protein, Dgat1 - diacylglycerol o-acyltransferase 1, Apoc2 - apol…
GO:0050996	positive regulation of lipid catabolic process	1.52e-07	[Apoc2 - apolipoprotein c-ii, Aadac - arylacetamide deacetylase (esterase), Apoa2 - apolipoprotein a-ii, Apoa4 - apolipoprotein a-iv, Apoa1 - apolipoprotein a-i, Fabp1 - fatty acid binding protein 1, liver, Abhd5 - abhydrolase domain containing 5, Acsl5 - acyl-coa synthetase long-chain family member 5]
GO:0090208	positive regulation of triglyceride metabolic process	1.52e-07	[Dgat1 - diacylglycerol o-acyltransferase 1, Apoc2 - apolipoprotein c-ii, Apoc3 - apolipoprotein c-iii, Aadac - arylacetamide deacetylase (esterase), Apoa4 - apolipoprotein a-iv, Apoa1 - apolipoprotein a-i, Abhd5 - abhydrolase domain containing 5, Acsl5 - acyl-coa synthetase long-chain family member 5]
GO:0046890	regulation of lipid biosynthetic process	1.77e-07	[Apob - apolipoprotein b, Atp1a1 - atpase, na+/k+ transporting, alpha 1 polypeptide, Erlin2 - er lipid raft associated 2, Acadl - acyl-coenzyme a dehydrogenase, long-chain, Dbi - diazepam binding inhibitor, Scp2 - sterol carrier protein 2, liver, Acadvl - acyl-coenzyme a dehydrogenase, very long chain, Apoe - apolipoprotein e, Por - p450 (cytochrome) oxidoreductase, Dgat1 - diacylglycerol o-acylt…
GO:0046503	glycerolipid catabolic process	2.12e-07	[Apoe - apolipoprotein e, Apob - apolipoprotein b, Apoc3 - apolipoprotein c-iii, Apoa2 - apolipoprotein a-ii, Apoa4 - apolipoprotein a-iv, Apoa1 - apolipoprotein a-i, Lipe - lipase, hormone sensitive, Cps1 - carbamoyl-phosphate synthetase 1]
GO:0034377	plasma lipoprotein particle assembly	2.29e-07	[Apoe - apolipoprotein e, Dgat1 - diacylglycerol o-acyltransferase 1, Mttp - microsomal triglyceride transfer protein, Apoc3 - apolipoprotein c-iii, Apoa2 - apolipoprotein a-ii, Apoa4 - apolipoprotein a-iv, Apoa1 - apolipoprotein a-i]
GO:0008202	steroid metabolic process	3.11e-07	[Hsd17b4 - hydroxysteroid (17-beta) dehydrogenase 4, Apob - apolipoprotein b, Sgpl1 - sphingosine phosphate lyase 1, Cat - catalase, Lipe - lipase, hormone sensitive, Hmgcs2 - 3-hydroxy-3-methylglutaryl-coenzyme a synthase 2, Acaa1a - acetyl-coenzyme a acyltransferase 1a, Erlin2 - er lipid raft associated 2, Cyb5r3 - cytochrome b5 reductase 3, Scp2 - sterol carrier protein 2, liver, Apoe - apolip…
GO:0010896	regulation of triglyceride catabolic process	3.53e-07	[Apoc2 - apolipoprotein c-ii, Apoc3 - apolipoprotein c-iii, Aadac - arylacetamide deacetylase (esterase), Apoa4 - apolipoprotein a-iv, Apoa1 - apolipoprotein a-i, Abhd5 - abhydrolase domain containing 5]
GO:0050994	regulation of lipid catabolic process	4.44e-07	[Apoc2 - apolipoprotein c-ii, Apoc3 - apolipoprotein c-iii, Aadac - arylacetamide deacetylase (esterase), Apoa2 - apolipoprotein a-ii, Apoa4 - apolipoprotein a-iv, Apoa1 - apolipoprotein a-i, Fabp1 - fatty acid binding protein 1, liver, Abhd5 - abhydrolase domain containing 5, Acsl5 - acyl-coa synthetase long-chain family member 5, Dbi - diazepam binding inhibitor]
GO:0090207	regulation of triglyceride metabolic process	4.88e-07	[Apoe - apolipoprotein e, Dgat1 - diacylglycerol o-acyltransferase 1, Apoc2 - apolipoprotein c-ii, Apoc3 - apolipoprotein c-iii, Aadac - arylacetamide deacetylase (esterase), Apoa4 - apolipoprotein a-iv, Apoa1 - apolipoprotein a-i, Abhd5 - abhydrolase domain containing 5, Acsl5 - acyl-coa synthetase long-chain family member 5]
GO:0071827	plasma lipoprotein particle organization	5.23e-07	[Apoe - apolipoprotein e, Dgat1 - diacylglycerol o-acyltransferase 1, Mttp - microsomal triglyceride transfer protein, Apob - apolipoprotein b, Apoc3 - apolipoprotein c-iii, Apoa2 - apolipoprotein a-ii, Apoa4 - apolipoprotein a-iv, Apoa1 - apolipoprotein a-i]
GO:0065005	protein-lipid complex assembly	7.25e-07	[Apoe - apolipoprotein e, Mttp - microsomal triglyceride transfer protein, Dgat1 - diacylglycerol o-acyltransferase 1, Apoc3 - apolipoprotein c-iii, Apoa2 - apolipoprotein a-ii, Apoa4 - apolipoprotein a-iv, Apoa1 - apolipoprotein a-i]
GO:0010898	positive regulation of triglyceride catabolic process	1.12e-06	[Apoc2 - apolipoprotein c-ii, Aadac - arylacetamide deacetylase (esterase), Apoa4 - apolipoprotein a-iv, Apoa1 - apolipoprotein a-i, Abhd5 - abhydrolase domain containing 5]
GO:0071825	protein-lipid complex subunit organization	1.16e-06	[Apoe - apolipoprotein e, Mttp - microsomal triglyceride transfer protein, Dgat1 - diacylglycerol o-acyltransferase 1, Apob - apolipoprotein b, Apoc3 - apolipoprotein c-iii, Apoa2 - apolipoprotein a-ii, Apoa4 - apolipoprotein a-iv, Apoa1 - apolipoprotein a-i]
GO:0019218	regulation of steroid metabolic process	1.31e-06	[Apoe - apolipoprotein e, Por - p450 (cytochrome) oxidoreductase, Apob - apolipoprotein b, Apoa2 - apolipoprotein a-ii, Apoa4 - apolipoprotein a-iv, Apoa1 - apolipoprotein a-i, Atp1a1 - atpase, na+/k+ transporting, alpha 1 polypeptide, Erlin2 - er lipid raft associated 2, Scp2 - sterol carrier protein 2, liver, Ephx2 - epoxide hydrolase 2, cytoplasmic, Acadl - acyl-coenzyme a dehydrogenase, long-…
GO:0033344	cholesterol efflux	1.41e-06	[Apoe - apolipoprotein e, Apoc2 - apolipoprotein c-ii, Apob - apolipoprotein b, Apoa2 - apolipoprotein a-ii, Apoa4 - apolipoprotein a-iv, Apoa1 - apolipoprotein a-i, Stx12 - syntaxin 12]
GO:0006869	lipid transport	1.81e-06	[Apob - apolipoprotein b, Stx12 - syntaxin 12, Scp2 - sterol carrier protein 2, liver, Apoe - apolipoprotein e, Slc27a4 - solute carrier family 27 (fatty acid transporter), member 4, Mttp - microsomal triglyceride transfer protein, Apoc2 - apolipoprotein c-ii, Apoc3 - apolipoprotein c-iii, Apoa2 - apolipoprotein a-ii, Fabp2 - fatty acid binding protein 2, intestinal, Apoa4 - apolipoprotein a-iv, …
GO:0030301	cholesterol transport	1.88e-06	[Apoe - apolipoprotein e, Apoc2 - apolipoprotein c-ii, Apob - apolipoprotein b, Apoa2 - apolipoprotein a-ii, Apoa4 - apolipoprotein a-iv, Apoa1 - apolipoprotein a-i, Stx12 - syntaxin 12, Scp2 - sterol carrier protein 2, liver]
GO:0042157	lipoprotein metabolic process	1.92e-06	[Apoe - apolipoprotein e, Mttp - microsomal triglyceride transfer protein, Apob - apolipoprotein b, Apoc3 - apolipoprotein c-iii, Apoa2 - apolipoprotein a-ii, Apoa4 - apolipoprotein a-iv, Apoa1 - apolipoprotein a-i]
GO:0046889	positive regulation of lipid biosynthetic process	2.15e-06	[Apoe - apolipoprotein e, Apoc2 - apolipoprotein c-ii, Por - p450 (cytochrome) oxidoreductase, Dgat1 - diacylglycerol o-acyltransferase 1, Apoc3 - apolipoprotein c-iii, Apoa4 - apolipoprotein a-iv, Apoa1 - apolipoprotein a-i, Acsl5 - acyl-coa synthetase long-chain family member 5, Hsd17b13 - hydroxysteroid (17-beta) dehydrogenase 13, Scp2 - sterol carrier protein 2, liver, Dbi - diazepam binding …
GO:0015918	sterol transport	2.37e-06	[Apoe - apolipoprotein e, Apoc2 - apolipoprotein c-ii, Apob - apolipoprotein b, Apoa2 - apolipoprotein a-ii, Apoa4 - apolipoprotein a-iv, Apoa1 - apolipoprotein a-i, Stx12 - syntaxin 12, Scp2 - sterol carrier protein 2, liver]
GO:0008203	cholesterol metabolic process	3.46e-06	[Apoe - apolipoprotein e, Mttp - microsomal triglyceride transfer protein, Apob - apolipoprotein b, Apoc3 - apolipoprotein c-iii, Apoa2 - apolipoprotein a-ii, Cat - catalase, Apoa4 - apolipoprotein a-iv, Apoa1 - apolipoprotein a-i, Lipe - lipase, hormone sensitive, Hmgcs2 - 3-hydroxy-3-methylglutaryl-coenzyme a synthase 2, Erlin2 - er lipid raft associated 2, Cyb5r3 - cytochrome b5 reductase 3]
GO:0016125	sterol metabolic process	6.7e-06	[Apoe - apolipoprotein e, Mttp - microsomal triglyceride transfer protein, Apob - apolipoprotein b, Apoc3 - apolipoprotein c-iii, Apoa2 - apolipoprotein a-ii, Cat - catalase, Apoa4 - apolipoprotein a-iv, Apoa1 - apolipoprotein a-i, Lipe - lipase, hormone sensitive, Hmgcs2 - 3-hydroxy-3-methylglutaryl-coenzyme a synthase 2, Erlin2 - er lipid raft associated 2, Cyb5r3 - cytochrome b5 reductase 3]
GO:0019217	regulation of fatty acid metabolic process	9.03e-06	[Apoc2 - apolipoprotein c-ii, Dgat1 - diacylglycerol o-acyltransferase 1, Apoa4 - apolipoprotein a-iv, Apoa1 - apolipoprotein a-i, Fabp1 - fatty acid binding protein 1, liver, Acsl5 - acyl-coa synthetase long-chain family member 5, Erlin2 - er lipid raft associated 2, Dbi - diazepam binding inhibitor, Acadl - acyl-coenzyme a dehydrogenase, long-chain, Acadvl - acyl-coenzyme a dehydrogenase, very …
GO:0090662	ATP hydrolysis coupled transmembrane transport	9.2e-06	[Atp6v1e1 - atpase, h+ transporting, lysosomal v1 subunit e1, Atp6v1a - atpase, h+ transporting, lysosomal v1 subunit a, Atp1b1 - atpase, na+/k+ transporting, beta 1 polypeptide, Atp6v1b2 - atpase, h+ transporting, lysosomal v1 subunit b2, Atp1a1 - atpase, na+/k+ transporting, alpha 1 polypeptide, Atp5b - atp synthase, h+ transporting mitochondrial f1 complex, beta subunit, Atp5a1 - atp synthase,…
GO:0055092	sterol homeostasis	9.5e-06	[Apoe - apolipoprotein e, Ehd1 - eh-domain containing 1, Mttp - microsomal triglyceride transfer protein, Apob - apolipoprotein b, Apoc3 - apolipoprotein c-iii, Apoa2 - apolipoprotein a-ii, Apoa4 - apolipoprotein a-iv, Apoa1 - apolipoprotein a-i, Ephx2 - epoxide hydrolase 2, cytoplasmic]
GO:0042632	cholesterol homeostasis	9.5e-06	[Apoe - apolipoprotein e, Ehd1 - eh-domain containing 1, Mttp - microsomal triglyceride transfer protein, Apob - apolipoprotein b, Apoc3 - apolipoprotein c-iii, Apoa2 - apolipoprotein a-ii, Apoa4 - apolipoprotein a-iv, Apoa1 - apolipoprotein a-i, Ephx2 - epoxide hydrolase 2, cytoplasmic]
GO:0033700	phospholipid efflux	1.05e-05	[Apoe - apolipoprotein e, Apoc2 - apolipoprotein c-ii, Apoa2 - apolipoprotein a-ii, Apoa4 - apolipoprotein a-iv, Apoa1 - apolipoprotein a-i]
GO:0051004	regulation of lipoprotein lipase activity	1.6e-05	[Apoc2 - apolipoprotein c-ii, Apoc3 - apolipoprotein c-iii, Apoa4 - apolipoprotein a-iv, Apoa1 - apolipoprotein a-i, Abhd5 - abhydrolase domain containing 5]
GO:0045540	regulation of cholesterol biosynthetic process	2.35e-05	[Apoe - apolipoprotein e, Por - p450 (cytochrome) oxidoreductase, Apob - apolipoprotein b, Erlin2 - er lipid raft associated 2, Scp2 - sterol carrier protein 2, liver]
GO:0010873	positive regulation of cholesterol esterification	2.51e-05	[Apoe - apolipoprotein e, Apoa2 - apolipoprotein a-ii, Apoa4 - apolipoprotein a-iv, Apoa1 - apolipoprotein a-i]
GO:0034370	triglyceride-rich lipoprotein particle remodeling	2.51e-05	[Apoe - apolipoprotein e, Apoa2 - apolipoprotein a-ii, Apoa4 - apolipoprotein a-iv, Apoa1 - apolipoprotein a-i]
GO:0034380	high-density lipoprotein particle assembly	2.51e-05	[Apoe - apolipoprotein e, Apoa2 - apolipoprotein a-ii, Apoa4 - apolipoprotein a-iv, Apoa1 - apolipoprotein a-i]
GO:0046486	glycerolipid metabolic process	2.7e-05	[Apob - apolipoprotein b, Sacm1l - sac1 (suppressor of actin mutations 1, homolog)-like (s. cerevisiae), Cat - catalase, Mogat2 - monoacylglycerol o-acyltransferase 2, Pcyt1a - phosphate cytidylyltransferase 1, choline, alpha isoform, Abhd5 - abhydrolase domain containing 5, Lipe - lipase, hormone sensitive, Cps1 - carbamoyl-phosphate synthetase 1, Gpd1 - glycerol-3-phosphate dehydrogenase 1 (sol…
GO:0033539	fatty acid beta-oxidation using acyl-CoA dehydrogenase	3.35e-05	[Etfa - electron transferring flavoprotein, alpha polypeptide, Acox1 - acyl-coenzyme a oxidase 1, palmitoyl, Etfb - electron transferring flavoprotein, beta polypeptide, Acadl - acyl-coenzyme a dehydrogenase, long-chain, Acadvl - acyl-coenzyme a dehydrogenase, very long chain]
GO:1904729	regulation of intestinal lipid absorption	4.43e-05	[Dgat1 - diacylglycerol o-acyltransferase 1, Apoa2 - apolipoprotein a-ii, Apoa4 - apolipoprotein a-iv, Apoa1 - apolipoprotein a-i]
GO:0034368	protein-lipid complex remodeling	4.65e-05	[Apoe - apolipoprotein e, Apob - apolipoprotein b, Apoa2 - apolipoprotein a-ii, Apoa4 - apolipoprotein a-iv, Apoa1 - apolipoprotein a-i]
GO:0000038	very long-chain fatty acid metabolic process	5.63e-05	[Slc27a4 - solute carrier family 27 (fatty acid transporter), member 4, Hsd17b4 - hydroxysteroid (17-beta) dehydrogenase 4, Abcd3 - atp-binding cassette, sub-family d (ald), member 3, Acaa1a - acetyl-coenzyme a acyltransferase 1a, Acox1 - acyl-coenzyme a oxidase 1, palmitoyl, Acadvl - acyl-coenzyme a dehydrogenase, very long chain]
GO:0015914	phospholipid transport	6.34e-05	[Apoe - apolipoprotein e, Apoc2 - apolipoprotein c-ii, Mttp - microsomal triglyceride transfer protein, Apoa2 - apolipoprotein a-ii, Apoa4 - apolipoprotein a-iv, Apoa1 - apolipoprotein a-i, Scp2 - sterol carrier protein 2, liver]
GO:0015909	long-chain fatty acid transport	6.95e-05	[Slc27a4 - solute carrier family 27 (fatty acid transporter), member 4, Apoe - apolipoprotein e, Fabp2 - fatty acid binding protein 2, intestinal, Plin2 - perilipin 2, Fabp1 - fatty acid binding protein 1, liver, Abcd3 - atp-binding cassette, sub-family d (ald), member 3]
GO:0006637	acyl-CoA metabolic process	7.18e-05	[Dgat1 - diacylglycerol o-acyltransferase 1, Hsd17b4 - hydroxysteroid (17-beta) dehydrogenase 4, Ogdh - oxoglutarate (alpha-ketoglutarate) dehydrogenase (lipoamide), Ehhadh - enoyl-coenzyme a, hydratase/3-hydroxyacyl coenzyme a dehydrogenase, Acaa2 - acetyl-coenzyme a acyltransferase 2 (mitochondrial 3-oxoacyl-coenzyme a thiolase), Scp2 - sterol carrier protein 2, liver, Dld - dihydrolipoamide de…
GO:0035383	thioester metabolic process	7.18e-05	[Dgat1 - diacylglycerol o-acyltransferase 1, Hsd17b4 - hydroxysteroid (17-beta) dehydrogenase 4, Ogdh - oxoglutarate (alpha-ketoglutarate) dehydrogenase (lipoamide), Ehhadh - enoyl-coenzyme a, hydratase/3-hydroxyacyl coenzyme a dehydrogenase, Acaa2 - acetyl-coenzyme a acyltransferase 2 (mitochondrial 3-oxoacyl-coenzyme a thiolase), Scp2 - sterol carrier protein 2, liver, Dld - dihydrolipoamide de…
GO:0010872	regulation of cholesterol esterification	7.24e-05	[Apoe - apolipoprotein e, Apoa2 - apolipoprotein a-ii, Apoa4 - apolipoprotein a-iv, Apoa1 - apolipoprotein a-i]
GO:0051006	positive regulation of lipoprotein lipase activity	7.24e-05	[Apoc2 - apolipoprotein c-ii, Apoa4 - apolipoprotein a-iv, Apoa1 - apolipoprotein a-i, Abhd5 - abhydrolase domain containing 5]
GO:0045833	negative regulation of lipid metabolic process	7.5e-05	[Apoe - apolipoprotein e, Apoc2 - apolipoprotein c-ii, Apoc3 - apolipoprotein c-iii, Apoa2 - apolipoprotein a-ii, Atp1a1 - atpase, na+/k+ transporting, alpha 1 polypeptide, Erlin2 - er lipid raft associated 2, Dbi - diazepam binding inhibitor, Acadl - acyl-coenzyme a dehydrogenase, long-chain, Acadvl - acyl-coenzyme a dehydrogenase, very long chain]
GO:0042304	regulation of fatty acid biosynthetic process	8.51e-05	[Apoc2 - apolipoprotein c-ii, Apoa4 - apolipoprotein a-iv, Apoa1 - apolipoprotein a-i, Erlin2 - er lipid raft associated 2, Acadl - acyl-coenzyme a dehydrogenase, long-chain, Acadvl - acyl-coenzyme a dehydrogenase, very long chain]
GO:0015908	fatty acid transport	8.71e-05	[Slc27a4 - solute carrier family 27 (fatty acid transporter), member 4, Apoe - apolipoprotein e, Fabp2 - fatty acid binding protein 2, intestinal, Plin2 - perilipin 2, Fabp1 - fatty acid binding protein 1, liver, Abcd3 - atp-binding cassette, sub-family d (ald), member 3, Acsl5 - acyl-coa synthetase long-chain family member 5]
GO:0045940	positive regulation of steroid metabolic process	0.000103	[Apoe - apolipoprotein e, Por - p450 (cytochrome) oxidoreductase, Apoa2 - apolipoprotein a-ii, Apoa4 - apolipoprotein a-iv, Apoa1 - apolipoprotein a-i, Scp2 - sterol carrier protein 2, liver]
GO:0046320	regulation of fatty acid oxidation	0.000103	[Dgat1 - diacylglycerol o-acyltransferase 1, Fabp1 - fatty acid binding protein 1, liver, Acsl5 - acyl-coa synthetase long-chain family member 5, Dbi - diazepam binding inhibitor, Acadl - acyl-coenzyme a dehydrogenase, long-chain, Acadvl - acyl-coenzyme a dehydrogenase, very long chain]
GO:0061365	positive regulation of triglyceride lipase activity	0.000112	[Apoc2 - apolipoprotein c-ii, Apoa4 - apolipoprotein a-iv, Abhd5 - abhydrolase domain containing 5, Apoa1 - apolipoprotein a-i]
GO:0032371	regulation of sterol transport	0.000149	[Apoe - apolipoprotein e, Apoc2 - apolipoprotein c-ii, Apoa2 - apolipoprotein a-ii, Apoa4 - apolipoprotein a-iv, Apoa1 - apolipoprotein a-i, Scp2 - sterol carrier protein 2, liver]
GO:0032374	regulation of cholesterol transport	0.000149	[Apoe - apolipoprotein e, Apoc2 - apolipoprotein c-ii, Apoa2 - apolipoprotein a-ii, Apoa4 - apolipoprotein a-iv, Apoa1 - apolipoprotein a-i, Scp2 - sterol carrier protein 2, liver]
GO:0034384	high-density lipoprotein particle clearance	0.000151	[Apoe - apolipoprotein e, Apoc2 - apolipoprotein c-ii, Apoa2 - apolipoprotein a-ii]
GO:0046339	diacylglycerol metabolic process	0.000164	[Dgat1 - diacylglycerol o-acyltransferase 1, Apoa2 - apolipoprotein a-ii, Mogat2 - monoacylglycerol o-acyltransferase 2, Lipe - lipase, hormone sensitive]
GO:0060191	regulation of lipase activity	0.00021	[Apoc2 - apolipoprotein c-ii, Por - p450 (cytochrome) oxidoreductase, Apoc3 - apolipoprotein c-iii, Apoa2 - apolipoprotein a-ii, Apoa4 - apolipoprotein a-iv, Apoa1 - apolipoprotein a-i, Abhd5 - abhydrolase domain containing 5, Rhoa - ras homolog gene family, member a]
GO:0043691	reverse cholesterol transport	0.000232	[Apoe - apolipoprotein e, Apoa2 - apolipoprotein a-ii, Apoa4 - apolipoprotein a-iv, Apoa1 - apolipoprotein a-i]
GO:0019682	glyceraldehyde-3-phosphate metabolic process	0.000232	[Aldob - aldolase b, fructose-bisphosphate, Tkt - transketolase, Dak - dihydroxyacetone kinase 2 homolog (yeast), Tpi1 - triosephosphate isomerase 1]
GO:0060192	negative regulation of lipase activity	0.000232	[Por - p450 (cytochrome) oxidoreductase, Apoc3 - apolipoprotein c-iii, Apoa2 - apolipoprotein a-ii, Apoa1 - apolipoprotein a-i]
GO:0045923	positive regulation of fatty acid metabolic process	0.000287	[Dgat1 - diacylglycerol o-acyltransferase 1, Apoc2 - apolipoprotein c-ii, Apoa4 - apolipoprotein a-iv, Fabp1 - fatty acid binding protein 1, liver, Apoa1 - apolipoprotein a-i, Acsl5 - acyl-coa synthetase long-chain family member 5]
GO:0042158	lipoprotein biosynthetic process	0.000296	[Apoe - apolipoprotein e, Apob - apolipoprotein b, Apoa1 - apolipoprotein a-i]
GO:0042953	lipoprotein transport	0.000319	[Mttp - microsomal triglyceride transfer protein, Apoc2 - apolipoprotein c-ii, Apoc3 - apolipoprotein c-iii, Apob - apolipoprotein b]
GO:0044872	lipoprotein localization	0.000319	[Mttp - microsomal triglyceride transfer protein, Apoc2 - apolipoprotein c-ii, Apoc3 - apolipoprotein c-iii, Apob - apolipoprotein b]
GO:0001676	long-chain fatty acid metabolic process	0.00047	[Slc27a4 - solute carrier family 27 (fatty acid transporter), member 4, Cyp2c65 - cytochrome p450, family 2, subfamily c, polypeptide 65, Lipe - lipase, hormone sensitive, Cyp2d26 - cytochrome p450, family 2, subfamily d, polypeptide 26, Acsl5 - acyl-coa synthetase long-chain family member 5, Cyp2b10 - cytochrome p450, family 2, subfamily b, polypeptide 10, Ephx2 - epoxide hydrolase 2, cytoplasmi…
GO:0034372	very-low-density lipoprotein particle remodeling	0.000508	[Apoe - apolipoprotein e, Apoa4 - apolipoprotein a-iv, Apoa1 - apolipoprotein a-i]
GO:0034374	low-density lipoprotein particle remodeling	0.000508	[Apoe - apolipoprotein e, Apob - apolipoprotein b, Apoa2 - apolipoprotein a-ii]
GO:0042760	very long-chain fatty acid catabolic process	0.000508	[Slc27a4 - solute carrier family 27 (fatty acid transporter), member 4, Abcd3 - atp-binding cassette, sub-family d (ald), member 3, Acadvl - acyl-coenzyme a dehydrogenase, very long chain]
GO:0006695	cholesterol biosynthetic process	0.000589	[Apoe - apolipoprotein e, Apoa4 - apolipoprotein a-iv, Apoa1 - apolipoprotein a-i, Hmgcs2 - 3-hydroxy-3-methylglutaryl-coenzyme a synthase 2, Cyb5r3 - cytochrome b5 reductase 3]
GO:0010903	negative regulation of very-low-density lipoprotein particle remodeling	0.000627	[Apoa2 - apolipoprotein a-ii, Apoa1 - apolipoprotein a-i]
GO:0046166	glyceraldehyde-3-phosphate biosynthetic process	0.000627	[Tkt - transketolase, Tpi1 - triosephosphate isomerase 1]
GO:0030300	regulation of intestinal cholesterol absorption	0.000797	[Apoa2 - apolipoprotein a-ii, Apoa4 - apolipoprotein a-iv, Apoa1 - apolipoprotein a-i]
